# Supplementary material for: Clustering subspecies of Aeromonas salmonicida using IS630 typing
Source: BMC Microbiol. 2013 Feb 13;13:36. doi: 10.1186/1471-2180-13-36 (PMC3608246; doi:10.1186/1471-2180-13-36)
Supplement: Additional file 2: Table S2 — Profound analysis and comparison of published Aeromonas genomes used for Figures 3 and 4. Grey: conserved ORFs; light green: ORFs specific of the species; yellow: IS630; pink: other IS elements; red: putative or characterized virulence factors; mauve: ORFs for resistance to antibiotic or heavy metal; dark green: ORFs associated to pili, fimbriae or flagella; blue: ORFs associated to phage; cyan: tRNA and rRNA; orange: ORFs with homology to eukaryotic genes. [file 1471-2180-13-36-S2.xls]

## Sheet: Aeromonas ORFs
Function	Comment	Locus A. salmonicida A449	A. salmonicida 01-B526	A. hydrophila ATCC 7966	A. Hydrophila SSU	A. caviae Ae398	A. veronii B565	A. veronii AER34	A. veronii AER35	A. veronii AER39	A. veronii AER397	A. aquarorium AAK	Other Species	Locus	Comment
chromosomal replication initiator protein DnaA		ASA_0001	IYQ_19496	AHA_0001	HMPREF1171_03540	AcavA_010100000285	B565_0001	HMPREF1168_00848	HMPREF1170_00447	HMPREF1167_03132	HMPREF1169_03678	C24g0041
DNA polymerase III beta-subunit		ASA_0002	IYQ_19491	AHA_0002	HMPREF1171_03539	AcavA_010100000290	B565_0002	HMPREF1168_00847	HMPREF1170_00446	HMPREF1167_03131	HMPREF1169_03677	C24g0042
DNA replication and repair protein RecF		ASA_0003	potential frameshift	AHA_0003	HMPREF1171_03538	AcavA_010100000295	B565_0003	HMPREF1168_00846	HMPREF1170_00445	HMPREF1167_03130	HMPREF1169_03676	C24g0043
DNA gyrase subunit B		ASA_0004	IYQ_19476	AHA_0004	HMPREF1171_03537	AcavA_010100000300	B565_0004	HMPREF1168_00845	HMPREF1170_00444	HMPREF1167_03129	HMPREF1169_03675	C24g0044
hypothetical		/	/	/	/	/	/	/	/	/	/	C24g0045	/
AraC-like transcriptional regulator		/	/	/	HMPREF1171_03536	AcavA_010100000305	B565_0005	HMPREF1168_00842	HMPREF1170_00443	HMPREF1167_03126	HMPREF1169_03674	/	Geobacter sp. M18	GM18_3848
beta-lactamase-like protein		/	/	/	HMPREF1171_03535	AcavA_010100000310	B565_0006	HMPREF1168_00841	HMPREF1170_00442	HMPREF1167_03125	HMPREF1169_03673	/	Pseudomonas fluorescens Pf0-1	Pfl01_2954
acetyltransferase, GNAT family, COG0454 Histone acetyltransferase HPA2		ASA_0005	IYQ_19471	/	/	/	/	/	/	/	/	/	Yokenella regensburgei ATCC 43003	ZP_09387808.1
glyoxalase family protein		ASA_0006	IYQ_19466	AHA_0005	/	/	/	HMPREF1168_00844	/	HMPREF1167_03128	/	C24g0046	Pseudogulbenkiania sp. NH8B	NH8B_3658
transcriptional regulator, DeoR family		ASA_0007	IYQ_19461	AHA_0006	/	/	/	HMPREF1168_00843	/	HMPREF1167_03127	/	C24g0047	Acidithiobacillus thiooxidans ATCC 19377	ZP_09997027.1
16 kDa heat shock protein A		ASA_0008	IYQ_19456	AHA_0007	HMPREF1171_03534	AcavA_010100000315	B565_0007	HMPREF1168_00840	HMPREF1170_00441	HMPREF1167_03124	HMPREF1169_03672	C24g0048
16 kDa heat shock protein B		ASA_0009	IYQ_19451	AHA_0008	HMPREF1171_03533	AcavA_010100000320	B565_0008	HMPREF1168_00839	HMPREF1170_00440	HMPREF1167_03123	HMPREF1169_03671	C24g0049
putative type III secretion effector protein, VopS	in frame TAA, internal stem-loop at 3' end location in v. para, homologue to EHI50915.1 A salmonicida 01-B526	ASA_0010	IYQ_19433, IYQ_19438	/	/	/	/	/	/	/	/	/	Vibrio parahaemolyticus RIMD 2210633	VP1686
putative type III secretion chaperone		ASA_0011	IYQ_19428	/	/	/	/	/	/	/	/	/	Photorhabdus asymbiotica subsp. asymbiotica ATCC 43949	PAU_02569
valine-pyruvate aminotransferase		ASA_0012	IYQ_19423	AHA_0009	HMPREF1171_03532	AcavA_010100000325	B565_0009	HMPREF1168_00838	HMPREF1170_00439	HMPREF1167_03122	HMPREF1169_03670	C24g0050
hypothetical		ASA_0013	IYQ_19418	AHA_0011	HMPREF1171_03531	AcavA_010100000330	/	HMPREF1168_00837	HMPREF1170_00438	HMPREF1167_03121	HMPREF1169_03669	C24g0051	/
transcriptional regulator, AraC family	frameshift due to 10 bp deletion	ASA_0014	potential frameshift	AHA_0010	HMPREF1171_03530	AcavA_010100000335	B565_0010	HMPREF1168_00836	HMPREF1170_00437	HMPREF1167_03120	HMPREF1169_03668	C24g0052
multidrug resistance protein D, Bcr/CflA subfamily	frameshift due to 10 bp duplication. Also, in frame TGA	ASA_0015	potential frameshift	AHA_0012	HMPREF1171_03529	AcavA_010100000340	B565_0011	HMPREF1168_00835	HMPREF1170_00436	HMPREF1167_03119	HMPREF1169_03667	C24g0053
two-component system potassium response regulator KdpE		ASA_0016	IYQ_19388, IYQ_19393	AHA_0013	HMPREF1171_03528	AcavA_010100000345	B565_0012	HMPREF1168_00834	HMPREF1170_00435	HMPREF1167_03118	HMPREF1169_03666	C24g0054
two-component system potassium sensor histidine kinase KdpD		ASA_0017	IYQ_19383	AHA_0014	HMPREF1171_03527	AcavA_010100000350	B565_0013	HMPREF1168_00833	HMPREF1170_00434	HMPREF1167_03117	HMPREF1169_03665	C24g0055
potassium-transporting ATPase, C chain		ASA_0018	IYQ_19378	AHA_0015	HMPREF1171_03526	AcavA_010100000355	B565_0014	HMPREF1168_00832	HMPREF1170_00433	HMPREF1167_03116	HMPREF1169_03664	C24g0056
potassium-transporting ATPase, B subunit		ASA_0019	IYQ_19373	AHA_0016	HMPREF1171_03525	AcavA_010100000360	B565_0015	HMPREF1168_00831	HMPREF1170_00432	HMPREF1167_03115	HMPREF1169_03663	C24g0057
potassium-transporting ATPase, A chain		ASA_0020	IYQ_19368	AHA_0017	HMPREF1171_03524	AcavA_010100000365	B565_0016	HMPREF1168_00830	HMPREF1170_00431	HMPREF1167_03114	HMPREF1169_03662	C24g0058
hypothetical		/	/	/	/	/	/	/	HMPREF1170_00430	HMPREF1167_03113	HMPREF1169_03661	/	/
hypothetical		/	/	/	/	/	/	/	/	/	/	C24g0059	/
putative K+-transporting ATPase, F subunit KdpF		/	/	AHA_0018	/	/	/	/	/	/	/	/	/
hydrolase, TatD family protein		/	/	/	/	AcavA_010100000370	/	/	/	/	/	/	Pseudoalteromonas sp. SM9913	PSM_A2612
COG0603 Predicted PP-loop superfamily ATPase		/	/	/	/	AcavA_010100000375	/	/	/	/	/	/	Pseudoalteromonas sp. SM9913	PSM_A2613
hypothetical		/	/	/	/	AcavA_010100000380	/	/	/	/	/	/	Pseudoalteromonas sp. SM9913	PSM_A2614
hypothetical		/	/	/	/	AcavA_010100000385	/	/	/	/	/	/	/	/
ATPase, KAP family P-loop domain protein		/	/	/	/	AcavA_010100000390	/	/	/	/	/	/	Pseudoalteromonas sp. SM9913	PSM_A2619
transposase		/	/	/	/	/	/	HMPREF1168_00829, homologous to HMPREF1168_02199, HMPREF1168_03543	/	/	/	/	Grimontia hollisae CIP 101886	ZP_06051382.1
glutathione oxidoreductase		ASA_0021	IYQ_19363	AHA_0019	HMPREF1171_03523	AcavA_010100000395	B565_0017	HMPREF1168_00828	HMPREF1170_00429	HMPREF1167_03112	HMPREF1169_03660	C24g0060
two-component system sensor histidine kinase		ASA_0022	IYQ_19358	AHA_0020	HMPREF1171_03522	AcavA_010100000400	B565_0018	HMPREF1168_00827	HMPREF1170_00428	HMPREF1167_03111	HMPREF1169_03659	C24g0061
multidrug resistance protein		ASA_0023	IYQ_19353	AHA_0021	HMPREF1171_03521	AcavA_010100000405	B565_0019	HMPREF1168_00826	HMPREF1170_00427	HMPREF1167_03110	HMPREF1169_03658	C24g0062
membrane-fusion protein		ASA_0024	IYQ_19348	AHA_0022	HMPREF1171_03520	AcavA_010100000410	B565_0020	HMPREF1168_00825	HMPREF1170_00426	HMPREF1167_03109	HMPREF1169_03657	C24g0063
transcriptional regulator, TetR family		ASA_0025	IYQ_19343	AHA_0023	HMPREF1171_03519	AcavA_010100000415	B565_0021	HMPREF1168_00824	HMPREF1170_00425	HMPREF1167_03108	HMPREF1169_03656	C24g0064
tRNA-Arg		ASA_0026	IYQ_t19451	AHA_0024	HMPREF1171_04531	AcavA_010100t00422	B565_t001	HMPREF1168_04135	HMPREF1170_04051	HMPREF1167_04022	HMPREF1169_04073	?
tRNA-His		ASA_0027	IYQ_t19449	AHA_0025	HMPREF1171_04530	AcavA_010100t00424	B565_t002	HMPREF1168_04134	HMPREF1170_04050	HMPREF1167_04021	HMPREF1169_04072	?
tRNA-Leu		ASA_0028	IYQ_t19447	AHA_0026	HMPREF1171_04529	?	B565_t003	HMPREF1168_04133	HMPREF1170_04049	HMPREF1167_04020	HMPREF1169_04071	?
tRNA-Pro		ASA_0029	IYQ_t19445	AHA_0027	HMPREF1171_04528	AcavA_010100t00636	B565_t004	HMPREF1168_04132	HMPREF1170_04048	HMPREF1167_04019	HMPREF1169_04070	?
hypothetical		/	/	/	/	/	/	/	/	/	/	C24g0065	Psychromonas sp. CNPT3	PCNPT3_13590
hypothetical		/	/	/	/	/	/	/	/	/	/	C24g0066	Serratia symbiotica str. Tucson	SSYM_0303
ricin-type beta-trefoil lectin domain-containing protein		ASA_0030	IYQ_19338	AHA_0028	HMPREF1171_03518	AcavA_010100000429	B565_0022	HMPREF1168_00823	HMPREF1170_00424	HMPREF1167_03107	HMPREF1169_03655	C24g0067
Lectin A, Ricin B lectin		/	/	/	HMPREF1171_03517	/	/	/	/	/	/	C24g0068	Laribacter hongkongensis HLHK9	LHK_01331
pyruvate kinase		/	/	AHA_0029	/	/	/	/	/	/	/	/	Vibrio parahaemolyticus RIMD 2210633	VPA0823
sugar phosphate permease		/	/	AHA_0030	HMPREF1171_03516	/	/	/	/	/	/	C24g0069	Vibrio parahaemolyticus RIMD 2210633	VPA0824
ABC-type Fe3+ transport system, periplasmic component, PgtC		/	/	AHA_0031	HMPREF1171_03515	/	/	/	/	/	/	C24g0070	Vibrio parahaemolyticus RIMD 2210633	VPA0825
phosphoglycerate transport regulatory protein PgtB		/	/	AHA_0032	HMPREF1171_03514	/	/	/	/	/	/	C24g0071	Vibrio parahaemolyticus RIMD 2210633	VPA0826
C4-dicarboxylate transport transcriptional regulatory protein DctD		/	/	AHA_0033	HMPREF1171_03513	/	/	/	/	/	/	C24g0072	Vibrio parahaemolyticus RIMD 2210633	VPA0827
hypothetical		/	/	AHA_0034	/	/	/	/	/	/	/	/	Acinetobacter baumannii ATCC 19606 = CIP 70.34	ZP_05829632.1
Cof family hydrolase of the HAD superfamily		ASA_0031	IYQ_19333	AHA_0035	HMPREF1171_03512	AcavA_010100000434	B565_0023	HMPREF1168_00822	HMPREF1170_00423	HMPREF1167_03106	HMPREF1169_03654	C24g0073
lysophospholipase L2		ASA_0032	IYQ_19328	AHA_0036	HMPREF1171_03511	AcavA_010100000439	B565_0024	HMPREF1168_00821	HMPREF1170_00422	HMPREF1167_03105	HMPREF1169_03653	C24g0074
chloramphenicol acetyltransferase		/	/	AHA_0037	HMPREF1171_03510	AcavA_010100000444	B565_0025	/	HMPREF1170_00421	HMPREF1167_03104	HMPREF1169_03652	C24g0075
tRNA (guanosine-2'-O-)-methyltransferase		ASA_0033	IYQ_19323	AHA_0038	HMPREF1171_03509	AcavA_010100000449	B565_0026	HMPREF1168_00820	HMPREF1170_00420	HMPREF1167_03103	HMPREF1169_03651	C24g0076
guanosine-3',5'-bis(diphosphate)3'-pyrophosphohydrolase		ASA_0034	IYQ_19318	AHA_0039	HMPREF1171_03508	AcavA_010100000454	B565_0027	HMPREF1168_00819	HMPREF1170_00419	HMPREF1167_03102	HMPREF1169_03650	C24g0077
DNA-directed RNA polymerase, omega subunit		ASA_0035	IYQ_19313	AHA_0040	HMPREF1171_03507	AcavA_010100000459	B565_0028	HMPREF1168_00818	HMPREF1170_00418	HMPREF1167_03101	HMPREF1169_03649	C24g0078
guanylate kinase		ASA_0036	IYQ_19308,IYQ_19303	AHA_0041	HMPREF1171_03506	AcavA_010100000464	B565_0029	HMPREF1168_00817	HMPREF1170_00417	HMPREF1167_03100	HMPREF1169_03648	C24g0079
Guanylate kinase		/	fragment IYQ_19303	fragment AHA_0041	/	/	B565_0030	/	/	/	/	/	/
ADP-heptose-LPS heptosyltransferase III, WaaC		ASA_0037	IYQ_19298	AHA_0042, ACA14486.1	HMPREF1171_03505	AcavA_010100000469	B565_0031	HMPREF1168_00816	HMPREF1170_00416	HMPREF1167_03099	HMPREF1169_03647	C24g0080
3-deoxy-D-manno-octulosonic-acid transferase, KdkA		ASA_0038	IYQ_19293	AHA_0043	HMPREF1171_03504	AcavA_010100000474	B565_0032	HMPREF1168_00815	HMPREF1170_00415	HMPREF1167_03098	HMPREF1169_03646	C24g0081
GGDEF domain protein		ASA_0039	IYQ_19288	AHA_0044	HMPREF1171_03503	AcavA_010100000479	B565_0033	HMPREF1168_00814	HMPREF1170_00414	HMPREF1167_03097	HMPREF1169_03645	C24g0082
MadN protein, drug/metabolite transporter superfamily permease		ASA_0040	IYQ_19283	AHA_0045	HMPREF1171_03502	AcavA_010100000484	B565_0034	HMPREF1168_00813	HMPREF1170_00413	HMPREF1167_03096	HMPREF1169_03644	C24g0083
hypothetical		ASA_0041	IYQ_19278	AHA_0046	HMPREF1171_03501	AcavA_010100000489	B565_0035	HMPREF1168_00812	HMPREF1170_00412	HMPREF1167_03095	HMPREF1169_03643	C24g0084
hypothetical		ASA_0042	IYQ_19273	AHA_0047	HMPREF1171_03500	AcavA_010100000494	B565_0036	HMPREF1168_00811	HMPREF1170_00411	HMPREF1167_03094	HMPREF1169_03642	C24g0085	/
conserved integral membrane protein		ASA_0043	IYQ_19268	AHA_0048	HMPREF1171_03499	AcavA_010100000499	B565_0037	HMPREF1168_00810	HMPREF1170_00410	HMPREF1167_03093	HMPREF1169_03641	C24g0086
transcriptional regulator, LysR family		ASA_0044	IYQ_19263	AHA_0050	HMPREF1171_03498	AcavA_010100000504	B565_0038	HMPREF1168_00809	HMPREF1170_00409	HMPREF1167_03092	HMPREF1169_03640	C24g0087
tryptophanyl-tRNA synthetase		ASA_0045	IYQ_19258	AHA_0049	HMPREF1171_03497	AcavA_010100000509	B565_0039	HMPREF1168_00808	HMPREF1170_00408	HMPREF1167_03091	HMPREF1169_03639	C24g0088
universal stress protein A		ASA_0046	IYQ_19253	AHA_0051	HMPREF1171_03496	AcavA_010100000514	B565_0040	HMPREF1168_00807	HMPREF1170_00407	HMPREF1167_03090	HMPREF1169_03638	C24g0089
hypothetical		/	/	/	/	/	/	/	/	/	/	C24g0090	/
hypothetical		/	/	/	/	AcavA_010100000519	/	/	/	/	/	/	/
short-chain alcohol dehydrogenase family protein, trans-2-enoyl-CoA reductase		ASA_0047	IYQ_19248	AHA_0052	HMPREF1171_03495	AcavA_010100000524	B565_0041	HMPREF1168_00806	HMPREF1170_00406	HMPREF1167_03089	HMPREF1169_03637	C24g0091
hypothetical		/	IYQ_19243	/	/	/	/	/	/	/	/	/	/
GGDEF domain protein	frameshift due to 95 bp deletion	ASA_0048	IYQ_19238, IYQ_19233	AHA_0053	HMPREF1171_03494	AcavA_010100000529	/	/	/	/	/	C24g0092
nonheme iron-containing ferritin		ASA_0049	IYQ_19228	AHA_0054	HMPREF1171_03493	AcavA_010100000534	B565_0042	HMPREF1168_00805	HMPREF1170_00405	HMPREF1167_03088	HMPREF1169_03636	C24g0093
predicted flavoprotein		ASA_0050	IYQ_19223	AHA_0055	HMPREF1171_03492	AcavA_010100000539	B565_0043	HMPREF1168_00804	HMPREF1170_00404	HMPREF1167_03087	HMPREF1169_03635	C24g0094
two-component response regulator	homology to ASA_3732	/	homology to IYQ_12693	homology to AHA_0526	homology to HMPREF1171_04020	/	homology to B565_0481	HMPREF1168_00803	homology to HMPREF1170_03998	/	homology to HMPREF1169_03200	/
hypothetical		/	/	/	/	/	/	HMPREF1168_00802	/	/	/	/	Vibrio furnissii CIP 102972	VFA_002633
Fimbrial adaptor, MrxG		/	/	/	/	/	/	HMPREF1168_00801	/	/	/	/	Serratia odorifera 4Rx13	ZP_06189103.1
pili assembly chaperone, MfrD		/	/	/	/	/	/	HMPREF1168_00800	/	/	/	/	Serratia odorifera 4Rx13	ZP_06189099.1
fimbrial biogenesis outer membrane usher protein, MrfC		/	/	/	/	/	/	HMPREF1168_00799	/	/	/	/	Serratia odorifera 4Rx13	ZP_06189098.1
fimbrial protein domain-containing protein, fimbria A protein		/	/	/	/	/	/	HMPREF1168_00798	/	/	/	/	Serratia odorifera 4Rx13	ZP_06189096.1
fosmidomycin resistance protein		/	/	AHA_0056	HMPREF1171_03491	AcavA_010100000544	/	/	/	/	/	C24g0095	Burkholderia gladioli BSR3	bgla_1g17480
lysine exporter family		ASA_0051	IYQ_19218	AHA_0057	HMPREF1171_03490	AcavA_010100000549	/	/	/	/	/	C24g0096
hypothetical		ASA_0052	IYQ_19213	/	/	/	/	/	/	/	/	/	/
hypothetical		ASA_0053	IYQ_19208	AHA_0058	/	AcavA_010100000554	/	HMPREF1168_00794	/	/	/	C24g0097	Escherichia coli DEC5E	ECDEC5E_0148
hypothetical		/	/	AHA_0059	/	AcavA_010100000559	/	HMPREF1168_00793	/	/	/	C24g0098	Escherichia coli DEC5E	ECDEC5E_0149
hypothetical receptor	frameshift due 1 bp deletion	ASA_0054	IYQ_19203	/	/	/	/	/	/	/	/	/	Enterobacter aerogenes KCTC 2190	EAE_12225
Mu-like prophage FluMu protein gp48		/	/	/	/	/	/	HMPREF1168_00740	/	/	/	/	Vibrio cholerae O395	VC0395_A0740
gp2.52		/	/	/	/	/	/	HMPREF1168_00739	/	/	/	/	Bacillus phage SPO1	YP_002300337.1
hypothetical	frameshift due to 22 bp deletion	ASA_0055		AHA_0060	/	AcavA_010100000564	/	HMPREF1168_00738	/	/	/	C24g0099	Enterobacter aerogenes KCTC 2190	EAE_12220
hypothetical		ASA_0056		AHA_0060	/	AcavA_010100000564	/	HMPREF1168_00792	/	/	/	/	Proteus mirabilis ATCC 29906	ZP_03839401.1
hypothetical	interrupted by IS elements	ASA_0057, 3' part	IYQ_19183	AHA_0061	/	AcavA_010100000569	/	/	/	/	/	C24g00100	Klebsiella pneumoniae subsp. pneumoniae HS11286	KPHS_10280
transposase, ISAS9		ASA_0058	?	/	/	/	/	/	/	/	/	/
transposase, ISAS9		ASA_0059	?	/	/	/	/	/	/	/	/	/
transposase subunit 1, ISAS5		ASA_0060	?	/	/	/	/	/	/	/	/	/
transposase subunit 2, ISAS5		ASA_0061	?	/	/	/	/	/	/	/	/	/
hypothetical	interrupted by IS elements	ASA_0057, 5' part	IYQ_23205	AHA_0061	/	AcavA_010100000569	/	HMPREF1168_00737	/	/	/	/	Klebsiella pneumoniae subsp. pneumoniae HS11286	KPHS_10280
fimbrillin MatB protein		ASA_0062	IYQ_23200	AHA_0062	/	AcavA_010100000574	/	HMPREF1168_00736	/	/	/	C24g00101	Enterobacter aerogenes KCTC 2190	EAE_12210
two-component system response regulator EvgA		ASA_0063	IYQ_23195	AHA_0063	/	AcavA_010100000579	/	HMPREF1168_00735	/	/	/	C24g00102	Shewanella sp. W3-18-1	Sputw3181_3903
two-component system sensor histidine kinase, virulence sensor protein BvgS	interrupted by IS element	ASA_0064, 5' part	IYQ_23190	AHA_0064	/	AcavA_010100000584	/	/	/	/	/	C24g00103	Shewanella sp. W3-18-1	Sputw3181_3904
IS3-family transposase, ISAS7		ASA_0065	?	/	/	/	/	/	/	/	/	/
IS3-family transposase, ISAS7		ASA_0066	?	/	/	/	/	/	/	/	/	/
two-component system sensor histidine kinase	interrupted by IS element	ASA_0064, 3' part	IYQ_23185	AHA_0064	/	AcavA_010100000584	/	HMPREF1168_00734	/	/	/	C24g00104	Shewanella sp. W3-18-1	Sputw3181_3904
hypothetical , phosphoserine aminotransferase, COG0849 Actin-like ATPase involved in cell division		ASA_0067	IYQ_23180	AHA_0065	/	AcavA_010100000589	/	HMPREF1168_00733	/	/	/	C24g00105	gamma proteobacterium HTCC5015	ZP_05060770.1
two-component system sensor histidine kinase		ASA_0068	IYQ_23175	AHA_0066	HMPREF1171_03489	AcavA_010100000594	B565_0044	HMPREF1168_00797	HMPREF1170_00403	HMPREF1167_03086	HMPREF1169_03634	C24g00106
two-component system response regulator		ASA_0069	IYQ_23170	AHA_0067	HMPREF1171_03488	AcavA_010100000599	B565_0045	HMPREF1168_00796	HMPREF1170_00402	HMPREF1167_03085	HMPREF1169_03633	C24g00107
major facilitator superfamily protein, inner membrane protein YhjX		ASA_0070	IYQ_23165	AHA_0068	HMPREF1171_03487	AcavA_010100000604	B565_0046	HMPREF1168_00795	HMPREF1170_00401	HMPREF1167_03084	HMPREF1169_03632	C24g00108
phosphoribosylaminoimidazole carboxylase, ATPase subunit		ASA_0071	IYQ_23160	AHA_0069	HMPREF1171_03486	AcavA_010100000609	B565_0047	HMPREF1168_00732	HMPREF1170_00400	HMPREF1167_03083	HMPREF1169_03631	C24g00109
phosphoribosylaminoimidazole carboxylase, catalytic subunit		ASA_0072	IYQ_23155	AHA_0070	HMPREF1171_03485	AcavA_010100000614	B565_0048	HMPREF1168_00731	HMPREF1170_00399	HMPREF1167_03082	HMPREF1169_03630	C24g00110
hypothetical		ASA_0073	IYQ_23150	AHA_0071	HMPREF1171_03484	/	B565_0049	HMPREF1168_00730	HMPREF1170_00398	HMPREF1167_03081	HMPREF1169_03629	C24g00111	Comamonas testosteroni ATCC 11996	CTATCC11996_07178
hypothetical, permease		ASA_0074	IYQ_23145	AHA_0072	HMPREF1171_03483	/	B565_0050	HMPREF1168_00729	HMPREF1170_00397	HMPREF1167_03080	HMPREF1169_03628	C24g00112	Comamonas testosteroni ATCC 11996	CTATCC11996_07183
transcriptional regulator, LysR family		ASA_0075	IYQ_23140	AHA_0073	HMPREF1171_03482	/	B565_0051	HMPREF1168_00728	HMPREF1170_00396	HMPREF1167_03079	HMPREF1169_03627	C24g00113	Comamonas testosteroni ATCC 11996	CTATCC11996_07193
vitamin B12 transporter btuB precursor		ASA_0076	IYQ_23135	AHA_0074	HMPREF1171_03481	AcavA_010100000619	B565_0052	HMPREF1168_00727	HMPREF1170_00395	HMPREF1167_03078	HMPREF1169_03626	C24g00114	Escherichia fergusonii ECD227	EGC97151.1
glutamate racemase		ASA_0077	IYQ_23130	AHA_0075	HMPREF1171_03480	AcavA_010100000624	B565_0053	HMPREF1168_00726	HMPREF1170_00394	HMPREF1167_03077	HMPREF1169_03625	C24g00115
RNA-binding protein		ASA_0078	IYQ_23125	AHA_0076	HMPREF1171_03479	AcavA_010100000629	B565_0054	HMPREF1168_00725	HMPREF1170_00393	HMPREF1167_03076	HMPREF1169_03624	C24g00116
hypothetical		/	/	/	HMPREF1171_03478	/	/	/	/	/	/	/	Escherichia coli UTI89	ABE09160.1
16S ribosomal RNA		ASA_0079	?	AHA_4246		?	B565_r001	?	HMPREF1170_04131	HMPREF1167_04056	?	?
tRNA-Glu		ASA_0080	?	AHA_4245	HMPREF1171_04527	?	B565_t005	?	HMPREF1170_04047	?	?	?
23S ribosomal RNA		ASA_0081	?	AHA_4244	HMPREF1171_04550	?	B565_r002	?	?	?	?	?
5S ribosomal RNA		ASA_0082	?	AHA_4243	HMPREF1171_04549	?	B565_r003	?	HMPREF1170_04130	?	?	?
tRNA-Asp		ASA_0083	?	AHA_4242	HMPREF1171_04526	?	/	?	?	?	?	?
HesA/MoeB/ThiF family protein		ASA_0084	IYQ_16499	AHA_4241	HMPREF1171_03477	AcavA_010100000981	B565_0055	HMPREF1168_00950	HMPREF1170_00391	HMPREF1167_03948	HMPREF1169_03623	C26g0001
cysteine desulfuration protein SufE		ASA_0085	IYQ_16504	AHA_4240	HMPREF1171_03476	AcavA_010100000986	B565_0056	HMPREF1168_00951	HMPREF1170_00390	HMPREF1167_03947	HMPREF1169_03622	C26g0002
cysteine desulphurase		ASA_0086	IYQ_16509	AHA_4239	HMPREF1171_03475	AcavA_010100000991	B565_0057	HMPREF1168_00952	HMPREF1170_00389	HMPREF1167_03946	HMPREF1169_03621	C26g0003
ATP-dependent DNA helicase Rep		ASA_0087	IYQ_16514	AHA_4238	HMPREF1171_03474	AcavA_010100000996	B565_0058	HMPREF1168_00953	HMPREF1170_00388	HMPREF1167_03945	HMPREF1169_03620	C26g0004
GGDEF/EAL domain protein	frameshift due to 1 bp deletion	ASA_0088	potential frameshift	AHA_4237	HMPREF1171_03473	AcavA_010100001001	B565_0059	HMPREF1168_00954	HMPREF1170_00387	HMPREF1167_03944	HMPREF1169_03619	C26g0005 (fragment), C26g0006 (fragment)
cytochrome c5		ASA_0089	IYQ_16529	AHA_4236	HMPREF1171_03472	AcavA_010100001006	B565_0060	HMPREF1168_00955	HMPREF1170_00386	HMPREF1167_03943	HMPREF1169_03618	C26g0007
L-threonine 3-dehydrogenase		ASA_0090	IYQ_16534	AHA_4235	HMPREF1171_03471	AcavA_010100001011	B565_0061	HMPREF1168_00956	HMPREF1170_00385	HMPREF1167_03942	HMPREF1169_03617	C26g0008
2-amino-3-ketobutyrate CoA ligase		ASA_0091	IYQ_16539	AHA_4234	HMPREF1171_03470	AcavA_010100001016	B565_0062	HMPREF1168_00957	HMPREF1170_00384	HMPREF1167_03941	HMPREF1169_03616	C26g0009
transcriptional regulator, TetR family		ASA_0092	IYQ_16544	AHA_4233	HMPREF1171_03469	AcavA_010100001021	B565_0063	HMPREF1168_00958	HMPREF1170_00383	HMPREF1167_03940	HMPREF1169_03615	C26g0010
ADP-L-glycero-D-manno-heptose-6-epimerase, HldD		ASA_0093	IYQ_16549	AHA_4232, ACA14473.1	HMPREF1171_03468	AcavA_010100001026	B565_0064	HMPREF1168_00959	HMPREF1170_00382	HMPREF1167_03939	HMPREF1169_03614	C26g0011
glycosyl transferase, group 1		/	/	/	/	AcavA_010100001031	/	/	/	/	/	/	Vibrio coralliilyticus ATCC BAA-450	ZP_05888532.1
glycosyl transferase family 4		ASA_0094	IYQ_16554	/	/	/	/	/	/	/	/	/	Clostridium perfringens E str. JGS1987	ZP_02632741.1
polysaccharide deacetylase, WahA, wavL		ASA_0095	IYQ_16559	AHA_4231, AAR27963.1, ACA14474.1	HMPREF1171_03467	/	B565_0065	HMPREF1168_00960	HMPREF1170_00381	HMPREF1167_03938	HMPREF1169_03613	C26g0012	Vibrio mimicus MB-451	ZP_06040349.1
Lipid A core - O-antigen ligase, WaaL		ASA_0096	IYQ_16564	AHA_4230, ACA14475.1, AAR27964.1	HMPREF1171_03466	AcavA_010100001036	B565_0066	HMPREF1168_00961, HMPREF1168_00963	HMPREF1170_00380	/	HMPREF1169_03612	C26g0013	Haemophilus influenzae 7P49H1	CGSHi7P49H1_03723
transposase		/	/	/	/	homologous to AcavA_08558	/	HMPREF1168_00962, HMPREF1168_02467, HMPREF1168_0330	/	/	/	/	Klebsiella pneumoniae	CAJ29547.1
maltose acetyltransferase		/	/	/	/	/	/	HMPREF1168_00964	/	/	/	/	Fusobacterium periodonticum ATCC 33693	ZP_06026756.1
glycosyl transferase, group 1		/	/	/	/	/	/	HMPREF1168_00965	/	/	/		Fusobacterium periodonticum ATCC 33693	ZP_06026753.1
lipopolysaccharide biosynthesis protein, putative, group 1 glycosyl transferase		/	/	/	/	AcavA_010100001041	/	/	/	/	/	/	Arcobacter butzleri RM4018	Abu_1810
sulfatase		/	/	/	/	AcavA_010100001046	/	/	/	/	/	/	Dickeya dadantii Ech703	Dd703_0322
Glycosyl transferase, family 2		/	/	/	/	/	B565_0067	/	HMPREF1170_00379	HMPREF1167_03937	HMPREF1169_03611	/	Kordia algicida OT-1	ZP_02159935.1
lipopolysaccharide core biosynthesis protein rfaS		/	/	/	/	/	/	/	/	HMPREF1167_03935	/	/	Dickeya zeae Ech1591	Dd1591_0044
group 1 glycosyl transferase		/	/	/	/	/	/	/	/	HMPREF1167_03934	/	/	Chromohalobacter salexigens DSM 3043	Csal_1772
3-deoxy-D-manno-octulosonic-acid transferase		/	/	/	/	/	B565_0068	HMPREF1168_00968	HMPREF1170_00378	HMPREF1167_03933	HMPREF1169_03610	/	Grimontia hollisae CIP 101886	ZP_06051300.1
hypothetical		/	/	/	/	/	B565_0069	HMPREF1168_00969	HMPREF1170_00377	HMPREF1167_03932	HMPREF1169_03609	/	Beggiatoa sp. PS	BGP_0291
probable amino-acid ABC transporter		/	/	/	/	/	B565_0070	/	HMPREF1170_00376	HMPREF1167_03931	HMPREF1169_03608	/	Bdellovibrio bacteriovorus HD100	Bd1237
LPS biosynthesis glycosyltransferase, WahB		ASA_0097	IYQ_16569	AHA_4229, ACA14476.1	HMPREF1171_03465	/	/	HMPREF1168_00966	/	/	/	C26g0014	Actinobacillus pleuropneumoniae serovar 1 str. 4074	ZP_07527973.1
lipooligosaccharideD-glycero-D-manno-heptosyltransferase		ASA_0098	IYQ_16574	/	/	/	/	/	/	/	/	/	Pseudomonas aeruginosa UCBPP-PA14	PA14_03310
putative heptosyltransferase III		/	/	AHA_4228, AAR27966.1, ACA14477.1	HMPREF1171_03464	/	/	/	/	/	/	C26g0015	Vibrio furnissii CIP 102972	ZP_05878689.1
lipooligosaccharided-glycero-D-manno-heptosyltransferase, WahD		/	/	AAR27967.1, ACA14478.1	HMPREF1171_03463	/	/	HMPREF1168_00967	/	HMPREF1167_03936	/	C26g0016	Oceanimonas sp. GK1	GU3_03215
ADP-heptose:LPS heptosyltransferase II		ASA_0099	IYQ_16579	AHA_4227, AAR27968.1	HMPREF1171_03462	/	/	/	/	/	/	C26g0017	Fusobacterium mortiferum ATCC 9817	ZP_08687259.1
putative D-glycero-D-manno-heptosyltransferase, lipooligosaccharided-glycero-D-manno-heptosyltransferase		/	/	AHA_4226		/	/	/	/	/	/	/	Oceanimonas sp. GK1	GU3_03215
hypothetical, K+-transporting ATPase		ASA_0100	IYQ_16584	AHA_4225	HMPREF1171_03448	AcavA_010100020213	B565_3857	HMPREF1168_00669	HMPREF1170_00609	HMPREF1167_03287	HMPREF1169_03842	C26g0031
ribonuclease PH		ASA_0101	IYQ_16589	AHA_4224	HMPREF1171_03447	AcavA_010100020208	B565_3856	HMPREF1168_00668	HMPREF1170_00610	HMPREF1167_03288	HMPREF1169_03843	C26g0032
orotate phosphoribosyltransferase		ASA_0102	IYQ_16594	AHA_4223	HMPREF1171_03446	AcavA_010100020203	B565_3855	HMPREF1168_00667	HMPREF1170_00611	HMPREF1167_03289	HMPREF1169_03844	C26g0033
copper-translocating P-type ATPase, CopA		ASA_0103	IYQ_16599	AHA_4222	HMPREF1171_03445	AcavA_010100020198	B565_3854	HMPREF1168_00666	HMPREF1170_00612	HMPREF1167_03290	HMPREF1169_03845	C26g0034
Cu(I)-responsive transcriptional regulator		ASA_0104	IYQ_16604	AHA_4221	HMPREF1171_03444	AcavA_010100020193	B565_3853	HMPREF1168_00665	HMPREF1170_00613	HMPREF1167_03291	HMPREF1169_03846	C26g0035
GGDEF domain protein		ASA_0105	IYQ_16609	AHA_4220	HMPREF1171_03443	AcavA_010100020188	B565_3852	HMPREF1168_00664	HMPREF1170_00614	HMPREF1167_03292	HMPREF1169_03847	C26g0036
hypothetical, YihD		ASA_0106	IYQ_16614	AHA_4219	HMPREF1171_03442	AcavA_010100020183	B565_3851	HMPREF1168_00663	HMPREF1170_00615	HMPREF1167_03293	HMPREF1169_03848	C26g0037
FixG-related protein		ASA_0107	IYQ_16619	AHA_4218	HMPREF1171_03441	AcavA_010100020178	B565_3850	HMPREF1168_00662	HMPREF1170_00616	HMPREF1167_03294	HMPREF1169_03849	C26g0038
serine/threonine protein kinase		ASA_0108	IYQ_16624	AHA_4217	HMPREF1171_03440	AcavA_010100020173	B565_3849	HMPREF1168_00661	HMPREF1170_00617	HMPREF1167_03295	HMPREF1169_03850	C26g0039
thiol-disulfide interchange protein, DsbA		ASA_0109	IYQ_16629	AHA_4216	HMPREF1171_03439	AcavA_010100020168	B565_3848	HMPREF1168_00660	HMPREF1170_00618	HMPREF1167_03296	HMPREF1169_03851	C26g0040
ABC-type phosphate/phosphonate transporter, permease component, PhnE		ASA_0110	IYQ_16634	AHA_4215, AFD54049.1, EKE59527.1	HMPREF1171_03438	/	/	/	/	/	/	C26g0041	Comamonas testosteroni CNB-2	CtCNB1_2716
ABC-type phosphate/phosphonate transporter, ATP-binding protein, PhnC		ASA_0111	IYQ_16639	AHA_4214, EKE59526.1	HMPREF1171_03437	/	/	/	/	/	/	C26g0042	Comamonas testosteroni CNB-2	EHN65816.1
ABC-type phosphate/phosphonate transporter, periplasmic binding protein, PhnD		ASA_0112	IYQ_16644	AHA_4213, AFD54045.1	HMPREF1171_03436	/	/	/	/	/	/	C26g0043	Comamonas testosteroni CNB-2	CtCNB1_2714
nicotinate phosphoribosyltransferase		ASA_0113	IYQ_16649	AHA_4212	HMPREF1171_03435	AcavA_010100020163	B565_3847	HMPREF1168_00659	HMPREF1170_00619	HMPREF1167_03297	HMPREF1169_03852	C26g0044
pyrazinamidase/nicotinamidase		ASA_0114	IYQ_16654	AHA_4211	HMPREF1171_03434	AcavA_010100020158	B565_3846	HMPREF1168_00658	HMPREF1170_00620	HMPREF1167_03298	HMPREF1169_03853	C26g0045
MutT/nudix family protein		ASA_0115	IYQ_16659	AHA_4210	HMPREF1171_03433	AcavA_010100020153	B565_3845	HMPREF1168_00657	HMPREF1170_00621	HMPREF1167_03299	HMPREF1169_03854	C26g0046
hypothetical, purine nucleoside phosphorylase		ASA_0116	IYQ_16664	AHA_4208	HMPREF1171_03432	AcavA_010100020148	/	HMPREF1168_00656	HMPREF1170_00622	HMPREF1167_03300	HMPREF1169_03855	C26g0047	Pseudoalteromonas citrea NCIMB 1889	PcitN1_15374
phosphate acyltransferase family protein		/	/	AHA_4209	HMPREF1171_03431	AcavA_010100020143	B565_3844	HMPREF1168_00655	HMPREF1170_00623	HMPREF1167_03301	HMPREF1169_03856	C26g0048	Vibrio parahaemolyticus RIMD 2210633	VP3055
Phospholipid/glycerol acyltransferase		ASA_0117	IYQ_16669	AHA_4207	HMPREF1171_03430	AcavA_010100020138	B565_3843	HMPREF1168_00654	HMPREF1170_00624	HMPREF1167_03302	HMPREF1169_03857	C26g0049
ComM-related protein		ASA_0118	IYQ_16674	AHA_4206	HMPREF1171_03429	AcavA_010100020133	B565_3842	HMPREF1168_00653	HMPREF1170_00625	HMPREF1167_03303	HMPREF1169_03858	C26g0050
ilvBEDA operon leader peptide		/	/	AHA_4205	/	/	/	/	/	/	/	/	/
acetolactate synthase II large subunit		ASA_0119	IYQ_16679	AHA_4204	HMPREF1171_03428	AcavA_010100020128	B565_3841	HMPREF1168_00652	HMPREF1170_00626	HMPREF1167_03304	HMPREF1169_03859	C26g0051
acetolactate synthase II small subunit		ASA_0120	IYQ_16684	/	HMPREF1171_03427	AcavA_010100020123	B565_3840	HMPREF1168_00651	HMPREF1170_00627	HMPREF1167_03305	HMPREF1169_03860	C26g0052	Enterobacter cloacae SCF1	Entcl_4268
branched-chain amino acid amiotransferase		ASA_0121	IYQ_16689	AHA_4203	HMPREF1171_03426	AcavA_010100020118	B565_3839	HMPREF1168_00650	HMPREF1170_00628	HMPREF1167_03306	HMPREF1169_03861	C26g0053
dihydroxy-acid dehydratase		ASA_0122	IYQ_16694	AHA_4202	HMPREF1171_03425	AcavA_010100020113	B565_3838	HMPREF1168_00649	HMPREF1170_00629	HMPREF1167_03307	HMPREF1169_03862	C26g0054
threonine dehydratase		ASA_0123	IYQ_16699	AHA_4201	HMPREF1171_03424	AcavA_010100020108	B565_3837	HMPREF1168_00648	HMPREF1170_00630	HMPREF1167_03308	HMPREF1169_03863	C26g0055
outer membrane protein A		ASA_0124	IYQ_16704	AHA_4200	HMPREF1171_03423	AcavA_010100020103	B565_3836	HMPREF1168_00647	HMPREF1170_00631	HMPREF1167_03311	HMPREF1169_03864	C26g0056
HPP family protein		ASA_0125	IYQ_16709	/	HMPREF1171_03422	AcavA_010100020098	/	/	/	HMPREF1167_03309	/	C26g0057	Vibrio alginolyticus 12G01	V12G01_05061
transcriptional regulator, TetR family		ASA_0126	IYQ_16714	/	HMPREF1171_03421	AcavA_010100020093	/	/	/	HMPREF1167_03310	/	C26g0058	Colwellia psychrerythraea 34H	CPS_1305
hypothetical, RTX toxins and related Ca2+-binding proteins		ASA_0127	IYQ_16719	AHA_4199	HMPREF1171_03420	/	B565_0149	HMPREF1168_01048	HMPREF1170_00295	HMPREF1167_03856	HMPREF1169_03530	C26g0059	Pseudoalteromonas rubra ATCC 29570	PrubA2_14704
primosomal protein N		ASA_0128	IYQ_16724	AHA_4198	HMPREF1171_03419	AcavA_010100020088	B565_0148	HMPREF1168_01047	HMPREF1170_00296	HMPREF1167_03857	HMPREF1169_03531	C26g0060
ribosomal protein L31		ASA_0129	IYQ_16729	AHA_4197	HMPREF1171_03418	AcavA_010100020083	B565_0147	HMPREF1168_01046	HMPREF1170_00297	HMPREF1167_03858	HMPREF1169_03532	C26g0061
nucleoside-diphosphate-sugar epimerase		ASA_0130	IYQ_16734	AHA_4196	HMPREF1171_03417	AcavA_010100020078	B565_0150	HMPREF1168_01049	HMPREF1170_00294	HMPREF1167_03855	HMPREF1169_03529	C26g0062
malic enzyme		ASA_0131	IYQ_16739	AHA_4195	HMPREF1171_03416	AcavA_010100020073	B565_0152	HMPREF1168_01051	HMPREF1170_00292	HMPREF1167_03853	HMPREF1169_03527	C26g0063
hypothetical		ASA_0132	IYQ_16744	AHA_4194	HMPREF1171_03415	AcavA_010100020068	B565_2292	HMPREF1168_03222	HMPREF1170_02163	HMPREF1167_02026	HMPREF1169_01377	C26g0064
sensor protein RstB		ASA_0133	IYQ_16749	AHA_4193	HMPREF1171_03414	AcavA_010100020063	B565_2291	HMPREF1168_03221	HMPREF1170_02164	HMPREF1167_02025	HMPREF1169_01378	C26g0065
two-component system response regulator RstA		ASA_0134	IYQ_16754	AHA_4192	HMPREF1171_03413	AcavA_010100020058	B565_2290	HMPREF1168_03220	HMPREF1170_02165	HMPREF1167_02024	HMPREF1169_01379	C26g0066
tRNA (uracil-5)-methyltransferase		ASA_0135	IYQ_16759	AHA_4191	HMPREF1171_03412	AcavA_010100020053	B565_0116	HMPREF1168_01016	HMPREF1170_00328	HMPREF1167_03888	HMPREF1169_03562	C26g0067
hypothetical		/	/	/	/	/	B565_0117	/	/	/	/	/	/
hypothetical		ASA_0136	IYQ_16764	AHA_4190	HMPREF1171_03411	AcavA_010100020048	B565_0118	HMPREF1168_01017	HMPREF1170_00327	HMPREF1167_03887	HMPREF1169_03561	C26g0068
putative cobalmin adenosyltransferase		ASA_0137	IYQ_16769	AHA_4189	HMPREF1171_03410	AcavA_010100020043	B565_0119	HMPREF1168_01018	HMPREF1170_00326	HMPREF1167_03886	HMPREF1169_03560	C26g0069
HAD-superfamily phosphatase, subfamily IIIC:FkbH		ASA_0138	IYQ_16774	AHA_4188	HMPREF1171_03409	/	/	HMPREF1168_03332	/	/	/	C26g0070	bacterium Ellin514	ZP_03631495.1
putative acyl carrier protein		ASA_0139	IYQ_16779	AHA_4187	HMPREF1171_03408	/	/	HMPREF1168_03331	/	/	/	C26g0071	Bacteroides sp. D20	ZP_06202647.1
aminoglycoside 3-N-acetyltransferase family protein		ASA_0140	IYQ_16784	AHA_4186	HMPREF1171_03407	/	/	HMPREF1168_03330	/	/	/	C26g0072	Campylobacter fetus subsp. fetus 82-40	CFF8240_1463
glyoxalase family protein		ASA_0141	IYQ_16789	AHA_4185	HMPREF1171_03406	/	/	HMPREF1168_03329	/	/	/	C26g0073	Terriglobus saanensis SP1PR4	AciPR4_3516
putative aminopeptidase-like domain protein		ASA_0142	/	AHA_4183	HMPREF1171_03405	/	/	HMPREF1168_03328	/	/	/	C26g0074	Legionella pneumophila subsp. pneumophila ATCC 33215	CBY83881.1
CalS11, dTDP-6-deoxy-L-hexose 3-O-methyltransferase		/			HMPREF1171_03404	/	/	HMPREF1168_03327	/	/	/	C26g0075	Clostridium botulinum E3 str. Alaska E43	CLH_0793
hypothetical		/	/	AHA_4184	/	/	/	/	/	/	/	C26g0076	/
hypothetical		ASA_0143	/	/	/	/	/	/	/	/	/	/	Pseudoalteromonas sp. SM9913	PSM_A2276
ISAS8, insertion sequences insB	in frame TGA and TAA	ASA_0144	/	/	/	/	/	/	/	/	/	/
InsA, ISAS8		ASA_0145	/	/	/	/	/	/	/	/	/	/
hypothetical		ASA_0146	/	AHA_4182	HMPREF1171_03403	/	/	HMPREF1168_03326	/	/	/	C26g0077	Shewanella sp. W3-18-1	Sputw3181_1396
motility accesory factor maf-2		ASA_0147	IYQ_16794	AHA_4181	HMPREF1171_03402	/	/	HMPREF1168_03325	/	/	/	C26g0078	Shewanella sp. W3-18-1	Sputw3181_1397
sialic acid synthase, pseudaminic acid synthase, NeuB		ASA_0148	IYQ_16799	AHA_4180	HMPREF1171_03401	/	/	HMPREF1168_03324	/	/	/	C26g0079	Vibrio nigripulchritudo	ZP_08734204.1
flagellum modification protein FlmD, pseudaminic acid biosynthesis-associated protein PseG		ASA_0149	IYQ_16804	AHA_4179	HMPREF1171_03400	/	/	HMPREF1168_03323	/	/	/	C26g0080	Pseudomonas stutzeri A1501	PST_3837
CMP-N-acetylneuraminic acid synthetase		ASA_0150	IYQ_16809	AHA_4178	HMPREF1171_03399	/	/	HMPREF1168_03322	/	/	/	C26g0081	Shewanella sp. W3-18-1	Sputw3181_1380
flagellar modification protein FlmH		ASA_0151	IYQ_16814	AHA_4177	HMPREF1171_03398	/	/	HMPREF1168_03321	/	/	/	C26g0082	Shewanella sp. W3-18-1	Sputw3181_1383
putative acyl carrier protein		ASA_0152	IYQ_16819	AHA_4176	HMPREF1171_03397	/	/	HMPREF1168_03320	/	/	/	C26g0083	Shewanella sp. W3-18-1	Sputw3181_1384
3-oxoacyl-[acyl-carrier protein] reductase		ASA_0153	IYQ_16824	AHA_4175	HMPREF1171_03396	/	/	HMPREF1168_03319	/	/	/	C26g0084	Shewanella sp. W3-18-1	Sputw3181_1385
AMP-dependent synthetase and ligase		ASA_0154	IYQ_16829	AHA_4174	HMPREF1171_03395	/	/	HMPREF1168_03318	/	/	/	C26g0085	Shewanella sp. W3-18-1	Sputw3181_1386
acyl protein synthase		ASA_0155	IYQ_16834	AHA_4173	HMPREF1171_03394	/	/	HMPREF1168_03317	/	/	/	C26g0086	Shewanella sp. W3-18-1	Sputw3181_1387
acyl-CoA reductase		ASA_0156	IYQ_16839	AHA_4172	HMPREF1171_03393	/	/	HMPREF1168_03316	/	/	/	C26g0087	Shewanella sp. W3-18-1	Sputw3181_1388
hypothetical		/	/	/		/	/	/	/	/	/	C26g0088	/
glycosyl transferase family 2		ASA_0157	potential frameshift	AHA_4171	HMPREF1171_03392	/	/	HMPREF1168_03315	/	/	/	C26g0089	Alishewanella jeotgali	ZP_09755254.1
UDP-galactopyranose mutase		/	/	/	/	/	/	/	/	/	/	C26g0090	Pseudoalteromonas atlantica T6c	Patl_3069
hypothetical		/	IYQ_16849	/	/	/	/	/	/	/	/	/	/
glycosyl transferase family 8		ASA_0158	IYQ_16859, IYQ_16864	AHA_4170	HMPREF1171_03391	/	/	/	/	/	/	/	Alteromonas macleodii	ZP_04713464.1
glycosyl transferase, group 1 family protein		/	/	AHA_4169	HMPREF1171_03390	/	/	/	/	/	/	/	Thermotoga petrophila RKU-1	Tpet_0299
UDP-N-acetyl-D-mannosamine dehydrogenase		/	/	AHA_4168	HMPREF1171_03389	/	/	/	/	/	/	/	Chromobacterium violaceum ATCC 12472	NP_903799.1
UDP-galactopyranose mutase		/	/	/	/	/	/	HMPREF1168_03314	/	/	/	/	Pseudoalteromonas atlantica T6c	Patl_3069
Capsule polysaccharide biosynthesis protein		/	/	/	/	/	/	HMPREF1168_03313	/	/	/	/	Pseudoalteromonas atlantica T6c	Patl_3068
type 11 methyltransferase		/	/	/	/	/	/	HMPREF1168_03312	/	/	/	/	Pseudoalteromonas atlantica T6c	Patl_3067
glycosyl transferase family 2		/	/	/	/	/	/	HMPREF1168_03311	/	/	/	/	Pseudoalteromonas atlantica T6c	Patl_3066
glycosyl transferase family protein		/	/	/	/	/	/	HMPREF1168_03310	/	/	/	/	Thiorhodovibrio sp. 970	ZP_09810396.1
group 1 glycosyl transferase		/	/	/	/	/	/	HMPREF1168_03309	/	/	/	/	Petrotoga mobilis SJ95	Pmob_1298, Pmob_1809
transposase		/	/	/	/	homologous to AcavA_08558	/	HMPREF1168_03308	/	/	/	/
glycosyl transferase, group 2 family protein		/	/	AHA_4167	HMPREF1171_03388	/	/	HMPREF1168_03307	/	/	/	/	Azotobacter vinelandii DJ	YP_002799918.1
glucose-1-phosphate cytidylyltransferase		/	/	AHA_4166	HMPREF1171_03387	/	/	HMPREF1168_03306	/	/	/	/	Azotobacter vinelandii DJ	YP_002799925.1
CDP-glucose 4,6-dehydratase		/	/	AHA_4165	HMPREF1171_03386	/	/	HMPREF1168_03305	/	/	/	/	Azotobacter vinelandii DJ	YP_002799924.1
dTDP-4-dehydrorhamnose 3,5-epimerase		/	/	AHA_4164	HMPREF1171_03385	/	/	HMPREF1168_03304	/	/	/	/	Azotobacter vinelandii DJ	YP_002799923.1
c-methyltransferase		/	/	AHA_4163	HMPREF1171_03384	/	/	HMPREF1168_03303	/	/	/	/	Calditerrivibrio nitroreducens DSM 19672	YP_004051233.1
spore coat polysaccharide biosynthesis protein SpsC, perosamine synthetase		/	/	AHA_4162	HMPREF1171_03383	/	/	HMPREF1168_03302	/	/	/	/	Pseudoalteromonas atlantica T6c	Patl_3059
type 12 methyltransferase		/	/	/	/	/	/	HMPREF1168_03301	/	/	/	/	Pseudoalteromonas atlantica T6c	Patl_3058
phosphoribosylglycinamide formyltransferase		/	/	/	/	/	/	HMPREF1168_03300	/	/	/	/	Pseudoalteromonas atlantica T6c	Patl_3057
WbqC-like protein		/	/	/	/	/	/	HMPREF1168_03299	/	/	/	/	Pseudoalteromonas atlantica T6c	Patl_3056
cephalosporin hydroxylase		/	/	AHA_4161	HMPREF1171_03382	/	/	HMPREF1168_03298	/	/	/	/	Pseudoalteromonas atlantica T6c	Patl_3055
methyltransferase, putative sugar nucleotide processing enzyme		/	/	AHA_4160	HMPREF1171_03381	/	/	/	/	/	/	/	Lyngbya sp. PCC 8106	P_01621511.1
hypothetical		/	/	AHA_4159	HMPREF1171_03380	/	/	/	/	/	/	/	Geobacter lovleyi SZ	Glov_3387
hypothetical		/	/	AHA_4158	HMPREF1171_03379	/	/	/	/	/	/	/	Geobacter lovleyi SZ	Glov_3389
adenylyl-sulfate kinase		/	/	AHA_4157	/	/	/	/	/	/	/	/	Pseudomonas chlororaphis O6	PchlO6_6027
methionyl-tRNA formyltransferase-like protein		/	/	AHA_4156	HMPREF1171_03378	/	/	/	/	/	/	/	Pseudomonas chlororaphis O6	PchlO6_6028
methionyl-tRNA formyltransferase homolog		/	/	AHA_4155	HMPREF1171_03377	/	/	/	/	/	/	/	Pseudomonas chlororaphis O6	PchlO6_6029
phosphoenolpyruvate synthase/pyruvate phosphate dikinase		/	/	AHA_4154	HMPREF1171_03376	/	/	/	/	/	/	/	Pseudomonas chlororaphis O6	PchlO6_6030
putative glutamine amidotransferase, class I		/	/	AHA_4153	HMPREF1171_03375	/	/	/	/	/	/	/	Pseudomonas chlororaphis O6	PchlO6_6031
nucleotidyl transferase		/	/	AHA_4152	HMPREF1171_03374	/	/	/	/	/	/	/	Pseudomonas chlororaphis O6	PchlO6_6032
putative glycosly transferase		/	/	AAV52283.1, AAF45038.1	/	/	/	/	/	/	/	C26g0091	Pseudoalteromonas haloplanktis ANT/505	ZP_08409017.1
putative SAM-dependent methyltransferase	In frame TAA. Only 135 aa (of 330) present	ASA_0159	/	AAV52284.1	/	/	/	/	/	/	/	C26g0092	Alteromonas macleodii	ZP_04713463.1
glycosyl transferase, family 2		/	/	AAV52285.1	/	/	/	/	/	/	/	C26g0093	Francisella philomiragia subsp. philomiragia ATCC 25017	Fphi_1269
putative GDP-mannose 4,6-dehydratase		/	/	AAF45032.1	/	/	/	/	/	/	/	C26g0094	Pseudomonas fulva 12-X	Psefu_1689
Putative nucleotide di-P-sugar epimerase/dehydratase		/	/	AAV52286.1	/	/	/	/	/	/	/	C26g0095	Francisella tularensis subsp. novicida GA99-3549	FTCG_00737
FkbM family methyltransferase		/	/	/	/	/	/	/	/	/	/	C26g0096	Pedobacter heparinus DSM 2366	Phep_4042
hypothetical		/	/	/	/	/	/	/	/	/	/	C26g0097	/
hypothetical		/	/	/	/	/	/	/	/	/	/	C26g0098	/
Glycosyl transferase, family 2		/	/	/	/	/	/	/	/	/	/	C26g0099	Chloroherpeton thalassium ATCC 35110	Ctha_2516
sugar transferase		/	/	/	/	/	/	/	/	/	/	C26g0100	Francisella sp. 3523	FN3523_1284
hypothetical		/	/	/	/	/	/	/	/	/	/	C26g0101	Methylomicrobium alcaliphilum 20Z	MEALZ_0738
hypothetical		/	/	/	/	/	/	/	/	/	/	C26g0102	Methylomicrobium alcaliphilum 20Z	MEALZ_0738
acetyltransferase		/	/	/	/	/	/	/	/	/	/	C26g0105	Methylomicrobium alcaliphilum 20Z	MEALZ_0740
glycosyltransferase		/	/	/	/	/	/	/	/	/	/	C26g0106	Methylomicrobium alcaliphilum 20Z	MEALZ_0741
ISDvu4, transposase, tpnA1, integrase catalytic subunit	homologue to ASA_3081	/	homologue to IYQ_06263	/	/	/	homologue to B565_2551	/	/	/	/	C26g0107
IS630, ISAS4	intact, intergenic	ASA_0160	/	/	/	/	/	/	/	/	/	/
methyltransferase		ASA_0161	/	/	/	/	/	/	/	/	/	/	Burkholderia pseudomallei	BURPS1106A_3963
radical SAM superfamily protein		/	/	/	/	/	/	HMPREF1168_03297	/	/	/	/	Clostridium botulinum A str. ATCC 3502	CBO2711
lipopolysaccharide O-Ag biosynthesis protein FlmB, WecE, aminotransferase WbpE	Frameshift due to 7 bp duplication	ASA_0162	potential frameshift	AHA_4151	HMPREF1171_03373	AcavA_010100010763	B565_2794	HMPREF1168_03296	HMPREF1170_01663	HMPREF1167_00428	HMPREF1169_00904	C26g0108
lipopolysaccharide O-Ag biosynthesis protein FlmA		ASA_0163	IYQ_16879	AHA_4150	HMPREF1171_03372	AcavA_010100010768	B565_2781	HMPREF1168_03295	HMPREF1170_01676	HMPREF1167_00427	HMPREF1169_00916	C26g0109
maltodextrin glucosidase		ASA_0164	IYQ_16884	AHA_4149	HMPREF1171_03371	AcavA_010100020038	B565_0120	HMPREF1168_01019	HMPREF1170_00325	HMPREF1167_03885	HMPREF1169_03559	C26g0110
hypothetical, putative signal transduction protein		ASA_0165	IYQ_16889	AHA_4148	HMPREF1171_03370	AcavA_010100020033	B565_0121	HMPREF1168_01020	HMPREF1170_00324	HMPREF1167_03884	HMPREF1169_03558	C26g0111
heat shock protein HslJ		ASA_0166	IYQ_16894	AHA_4147	HMPREF1171_03369	AcavA_010100020028	B565_0122	HMPREF1168_01021	HMPREF1170_00323	HMPREF1167_03883	HMPREF1169_03557	C26g0112
molecular chaperone		ASA_0167	IYQ_16899	AHA_4146	HMPREF1171_03368	AcavA_010100020023	B565_0123	HMPREF1168_01022	HMPREF1170_00322	HMPREF1167_03882	HMPREF1169_03556	C26g0113
D-lactate dehydrogenase		ASA_0168	IYQ_16904	AHA_4145	HMPREF1171_03367	AcavA_010100020018	B565_0124	HMPREF1168_01023	HMPREF1170_00321	HMPREF1167_03881	HMPREF1169_03555	C26g0114
CreA		ASA_0169	IYQ_16909	AHA_4144	HMPREF1171_03366	AcavA_010100020013	B565_0125	HMPREF1168_01024	HMPREF1170_00320	HMPREF1167_03880	HMPREF1169_03554	C26g0115
hypothetical, putative PRS2 protein		/	/	AHA_4143	HMPREF1171_03365	AcavA_010100020008	B565_0126	HMPREF1168_01025	HMPREF1170_00319	HMPREF1167_03879	HMPREF1169_03553	C26g0116	Alteromonas sp. S89	ZP_01866541.1
hypothetical, type IV pilus assembly protein PilM		ASA_0170	IYQ_16914	AHA_4142	HMPREF1171_03364	AcavA_010100020003	B565_0127	HMPREF1168_01026	HMPREF1170_00318	HMPREF1167_03878	HMPREF1169_03552	C26g0117
DnaK suppressor protein		ASA_0171	IYQ_16919	AHA_4141	HMPREF1171_03363	AcavA_010100019998	B565_0128	HMPREF1168_01027	HMPREF1170_00317	HMPREF1167_03877	HMPREF1169_03551	C26g0118
hypothetical		/	/	/	/	/	/	/	/	/	/	C26g0119	/
glutamine synthetase		ASA_0172	IYQ_16924	AHA_4140	HMPREF1171_03362	AcavA_010100019993	B565_0129	HMPREF1168_01028	HMPREF1170_00316	HMPREF1167_03876	HMPREF1169_03550	C26g0120
putrescine aminotransferase		ASA_0173	IYQ_16929	AHA_4139	HMPREF1171_03361	AcavA_010100019988	B565_0130	HMPREF1168_01029	HMPREF1170_00315	HMPREF1167_03875	HMPREF1169_03549	C26g0121
ABC-type putrescine transporter, periplasmic binding protein		ASA_0174	IYQ_16934	AHA_4138	HMPREF1171_03360	AcavA_010100019983	B565_0131	HMPREF1168_01030	HMPREF1170_00314	HMPREF1167_03874	HMPREF1169_03548	C26g0122
ABC-type putrescine transporter, periplasmic binding protein		ASA_0175	IYQ_16939	AHA_4137	HMPREF1171_03359	AcavA_010100019978	B565_0132	HMPREF1168_01031	HMPREF1170_00313	HMPREF1167_03873	HMPREF1169_03547	C26g0123
ABC-type putrescine transporter, ATP-binding protein		ASA_0176	IYQ_16944	AHA_4136	HMPREF1171_03358	AcavA_010100019973	B565_0133	HMPREF1168_01032	HMPREF1170_00312	HMPREF1167_03872	HMPREF1169_03546	C26g0124
ABC-type putrescine transporter, permease protein		ASA_0177	IYQ_16949	AHA_4135	HMPREF1171_03357	AcavA_010100019968	B565_0134	HMPREF1168_01033	HMPREF1170_00311	HMPREF1167_03871	HMPREF1169_03545	C26g0125
ABC-type putrescine transporter, permease protein		ASA_0178	IYQ_16954	AHA_4134	HMPREF1171_03356	AcavA_010100019963	B565_0135	HMPREF1168_01034	HMPREF1170_00310	HMPREF1167_03870	HMPREF1169_03544	C26g0126
MOSC domain protein		ASA_0179	IYQ_16959	AHA_4133	HMPREF1171_03355	AcavA_010100019958	B565_0136	HMPREF1168_01035	HMPREF1170_00309	HMPREF1167_03869	HMPREF1169_03543	C26g0127
tRNA-Pro		ASA_0180	IYQ_t17451	AHA_4132	HMPREF1171_04525	AcavA_010100t20337	B565_t006	HMPREF1168_04137	HMPREF1170_04046	HMPREF1167_04041	HMPREF1169_04069	?
hypothetical		/	IYQ_16964	/	/	/	/	/	/	/	/	/	/
hypothetical		/	/	/	/	/	/	/	HMPREF1170_00308	/	/	/	Pseudomonas aeruginosa 2192	PA2G_01858
hypothetical		ASA_0181	IYQ_16969	AHA_4131	HMPREF1171_03354	AcavA_010100019953	B565_0137	HMPREF1168_01036	HMPREF1170_00307	HMPREF1167_03868	HMPREF1169_03542	C26g0128
Thioesterase (4HBT) superfamily protein		ASA_0182	IYQ_16974	AHA_4130	HMPREF1171_03353	AcavA_010100019948	B565_0138	HMPREF1168_01037	HMPREF1170_00306	HMPREF1167_03867	HMPREF1169_03541	C26g0129
ATP-dependent DNA helicase RecQ		ASA_0183	IYQ_16979	AHA_4129	HMPREF1171_03352	AcavA_010100019943	B565_0139	HMPREF1168_01038	HMPREF1170_00305	HMPREF1167_03866	HMPREF1169_03540	C26g0130
cytochrome c553		ASA_0184	IYQ_16984	AHA_4128	HMPREF1171_03351	AcavA_010100019938	B565_0140	HMPREF1168_01039	HMPREF1170_00304	HMPREF1167_03865	HMPREF1169_03539	C26g0131
hypothetical		ASA_0185	IYQ_16989	AHA_4127	HMPREF1171_03350	AcavA_010100019933	B565_0141	HMPREF1168_01040	HMPREF1170_00303	HMPREF1167_03864	HMPREF1169_03538	C26g0132
hypothetical		ASA_0186	IYQ_16994	AHA_4126	HMPREF1171_03349	AcavA_010100019928	B565_0142	HMPREF1168_01041	HMPREF1170_00302	HMPREF1167_03863	HMPREF1169_03537	C26g0133
integral membrane protein		ASA_0187	IYQ_16999	AHA_4125	HMPREF1171_03348	AcavA_010100019923	B565_0143	HMPREF1168_01042	HMPREF1170_00301	HMPREF1167_03862	HMPREF1169_03536	C26g0134
rhyB sRNA		ASA_0188	?	?	?	?	?	?	?	?	?	?
regulator of ribonuclease activity A		ASA_0189	IYQ_17004	AHA_4124	HMPREF1171_03347	AcavA_010100019918	B565_0144	HMPREF1168_01043	HMPREF1170_00300	HMPREF1167_03861	HMPREF1169_03535	C26g0135
methyl-accepting chemotaxis protein		ASA_0190	IYQ_17009, IYQ_17014	AHA_4123	HMPREF1171_03346	/	B565_0145	HMPREF1168_01044	HMPREF1170_00299	HMPREF1167_03860	HMPREF1169_03534	C26g0136	Oceanimonas sp. GK1	GU3_09725
magnesium transporter		ASA_0191	IYQ_17019	AHA_4122	HMPREF1171_03345	AcavA_010100019913	B565_0088	HMPREF1168_00986	HMPREF1170_00356	HMPREF1167_03911	HMPREF1169_03590	C26g0137
siroheme synthase		ASA_0192	IYQ_17024	AHA_4121	HMPREF1171_03344	AcavA_010100019908	B565_0089	HMPREF1168_00987	HMPREF1170_00355	HMPREF1167_03910	HMPREF1169_03589	C26g0138
nitrite transporter		ASA_0193	IYQ_17029	AHA_4120	HMPREF1171_03343	AcavA_010100019903	B565_0090	HMPREF1168_00988	HMPREF1170_00354	HMPREF1167_03909	HMPREF1169_03588	C26g0139
nitrite reductase (NAD(P)H), small subunit		ASA_0194	IYQ_17034	AHA_4119	HMPREF1171_03342	homology to AcavA_010100019898	homology to B565_0091	homology to HMPREF1168_00989	homology to HMPREF1170_00353	homology to HMPREF1167_03908	homology to HMPREF1169_03587	C26g0140
nitrite reductase [NAD(P)H], small subunit		ASA_0195	IYQ_17039	AHA_4119	HMPREF1171_03341	AcavA_010100019898	B565_0091	HMPREF1168_00989, HMPREF1168_00990	HMPREF1170_00353	HMPREF1167_03908	HMPREF1169_03587	/
nitrite reductase (NAD(P)H), large subunit		ASA_0196	IYQ_17044	AHA_4118	HMPREF1171_03340	AcavA_010100019893	B565_0092	HMPREF1168_00991	HMPREF1170_00352	HMPREF1167_03907	HMPREF1169_03586	C26g0141
Inner membrane transport permease ybhR, ABC-2 type transporter		/	/	/	/	AcavA_010100019888	B565_0093	HMPREF1168_00992	HMPREF1170_00351	/	HMPREF1169_03585	/	Holophaga foetida DSM 6591	ZP_09578936.1
putative ABC transporter permease		/	/	/	/	AcavA_010100019883	B565_0094	HMPREF1168_00993	HMPREF1170_00350	/	HMPREF1169_03584	/	Holophaga foetida DSM 6591	ZP_09578935.1
ABC-type multidrug transport system, ATPase component		/	/	/	/	AcavA_010100019878	B565_0095	HMPREF1168_00994	HMPREF1170_00349	/	HMPREF1169_03583	/	Holophaga foetida DSM 6591	ZP_09578934.1
Auxiliary transport protein, membrane fusion protein (MFP) family		/	/	/	/	AcavA_010100019873	B565_0096	HMPREF1168_00995	HMPREF1170_00348	/	HMPREF1169_03582	/	Holophaga foetida DSM 6591	ZP_09578933.1
hypothetical		/	/	/	/	AcavA_010100019868	/	HMPREF1168_00996	/	/	/	/	/
Transcriptional regulator, TetR family		/	/	/	/	AcavA_010100019863	B565_0097	HMPREF1168_00997	HMPREF1170_00347	/	HMPREF1169_03581	/	Akkermansia muciniphila ATCC BAA-835	Amuc_1058
transcriptional regulator, LysR family		ASA_0197	IYQ_17049	AHA_4117	HMPREF1171_03339	AcavA_010100019858	/	/	/	/	/	C26g0142	Rhizobium leguminosarum bv. viciae WSM1455	EJC66464.1
major facilitator superfamily (MFS) protein		ASA_0198	IYQ_17054	AHA_4116	HMPREF1171_03338	AcavA_010100019853	/	/	/	/	/	C26g0143	Pseudomonas sp. GM102	ZP_10600008.1
ATP-dependent protease HslVU, ATPase subunit		ASA_0199	IYQ_17059	AHA_4115	HMPREF1171_03337	AcavA_010100019848	B565_0098	HMPREF1168_00998	HMPREF1170_00346	HMPREF1167_03906	HMPREF1169_03580	C26g0144
ATp-dependent protease HslVU, peptidase subunit HslV		ASA_0200	IYQ_17064	AHA_4114	HMPREF1171_03336	AcavA_010100019843	B565_0099	HMPREF1168_00999	HMPREF1170_00345	HMPREF1167_03905	HMPREF1169_03579	C26g0145
cell division protein, FtsN		ASA_0201	IYQ_17069	AHA_4113	HMPREF1171_03335	AcavA_010100019838	B565_0100	HMPREF1168_01000	HMPREF1170_00344	HMPREF1167_03904	HMPREF1169_03578	C26g0146
arginyl-tRNA synthetase		ASA_0202	IYQ_17074	AHA_4112	HMPREF1171_03334	AcavA_010100019833	B565_0101	HMPREF1168_01001	HMPREF1170_00343	HMPREF1167_03903	HMPREF1169_03577	C26g0147
ATP-dependent protease La (LON) domain protein		ASA_0203	IYQ_17079	AHA_4111	HMPREF1171_03333	AcavA_010100019828	B565_0102	HMPREF1168_01002	HMPREF1170_00342	HMPREF1167_03902	HMPREF1169_03576	C26g0148
RNA polymerase sigma-70 factor, ECF subfamily		ASA_0204	IYQ_17084	AHA_4110	HMPREF1171_03332	AcavA_010100019823	B565_0103	HMPREF1168_01003	HMPREF1170_00341	HMPREF1167_03901	HMPREF1169_03575	C26g0149
transcriptional regulator, ChrR family		ASA_0205	IYQ_17089	AHA_4109	HMPREF1171_03331	AcavA_010100019818	B565_0104	HMPREF1168_01004	HMPREF1170_00340	HMPREF1167_03900	HMPREF1169_03574	C26g0150
bacitracin resistance protein BacA		ASA_0206	IYQ_17094	AHA_4108	HMPREF1171_03330	AcavA_010100019813	B565_0105	HMPREF1168_01005	HMPREF1170_00339	HMPREF1167_03899	HMPREF1169_03573	C26g0151
oxidoreductase		ASA_0207	IYQ_17099	AHA_4107	HMPREF1171_03329	AcavA_010100019808	/	/	/	/	/	C26g0152	Salmonella enterica subsp. enterica serovar Uganda str. R8-3404	EHC89662.1
galactose mutarotase		ASA_0208	IYQ_17104	AHA_4106	HMPREF1171_03328	AcavA_010100019803	B565_0106	HMPREF1168_01006	HMPREF1170_00338	HMPREF1167_03898	HMPREF1169_03572	C26g0153
galactokinase		ASA_0209	IYQ_17109	AHA_4105	HMPREF1171_03327	AcavA_010100019798	B565_0107	HMPREF1168_01007	HMPREF1170_00337	HMPREF1167_03897	HMPREF1169_03571	C26g0154
galactose-1-phosphate uridylyltransferase		ASA_0210	IYQ_17114	AHA_4104	HMPREF1171_03326	AcavA_010100019793	B565_0108	HMPREF1168_01008	HMPREF1170_00336	HMPREF1167_03896	HMPREF1169_03570	C26g0155
UDP-glucose 4-epimerase		ASA_0211	IYQ_17119	AHA_4103	HMPREF1171_03325	AcavA_010100019788	B565_0109	HMPREF1168_01009	HMPREF1170_00335	HMPREF1167_03895	HMPREF1169_03569	C26g0156
lactose operon repressor LacI		ASA_0212	potential frameshift	AHA_4102	HMPREF1171_03324	AcavA_010100019783	B565_0110	HMPREF1168_01010	HMPREF1170_00334	HMPREF1167_03894	HMPREF1169_03568	C26g0157
beta-galactosidase	frameshift due to 1 bp insertion. CAZY family GH2	ASA_0213	potential frameshift	AHA_4101	HMPREF1171_03323	AcavA_010100019778	B565_0111	HMPREF1168_01011	HMPREF1170_00333	HMPREF1167_03893	HMPREF1169_03567	C26g0158
ABC-type galactose transporter, periplasmic binding protein		ASA_0214	IYQ_17144	AHA_4100	HMPREF1171_03322	AcavA_010100019773	B565_0112	HMPREF1168_01012	HMPREF1170_00332	HMPREF1167_03892	HMPREF1169_03566	C26g0159
ABC-type galactoside transporter, ATP-binding protein		ASA_0215	IYQ_17149	AHA_4099	HMPREF1171_03321	AcavA_010100019768	B565_0113	HMPREF1168_01013	HMPREF1170_00331	HMPREF1167_03891	HMPREF1169_03565	C26g0160
ABC-type galactoside transporter, permease subunit MglC		ASA_0216	potential frameshift	AHA_4098	HMPREF1171_03320	AcavA_010100019763	B565_0114	HMPREF1168_01014	HMPREF1170_00330	HMPREF1167_03890	HMPREF1169_03564	C26g0161
methyl-accepting chemotaxis protein		ASA_0217	IYQ_17164	AHA_4097	HMPREF1171_03319	AcavA_010100019758	B565_0115	HMPREF1168_01015	HMPREF1170_00329	HMPREF1167_03889	HMPREF1169_03563	C26g0162
csrC sRNA		ASA_0218	?	?	?	?	?	?	?	?	?	?
transcriptional regulator, CopG family		ASA_0219	IYQ_17169	AHA_4096	HMPREF1171_03318	/	B565_3795	HMPREF1168_00606	HMPREF1170_00672	HMPREF1167_03352	HMPREF1169_03905	C26g0163	Shewanella woodyi ATCC 51908	Swoo_1768
COG1192 ATPases involved in chromosome partitioning		ASA_0220	IYQ_17174	AHA_4095	HMPREF1171_03317	/	B565_3794	HMPREF1168_00605	HMPREF1170_00673	HMPREF1167_03353	HMPREF1169_03906	C26g0164	Shewanella woodyi ATCC 51908	Swoo_1769
hypothetical		ASA_0221	IYQ_17179	AHA_4094	HMPREF1171_03316	AcavA_010100019753	B565_3793	HMPREF1168_00604	HMPREF1170_00674	HMPREF1167_03354	HMPREF1169_03907	C26g0165
hypothetical		/	/	/	/	/	/	/	HMPREF1170_00675	/	HMPREF1169_03908	/	/
arginine deiminase		ASA_0222	IYQ_17184	AHA_4093	HMPREF1171_03315	AcavA_010100019748	B565_3792	HMPREF1168_00603	HMPREF1170_00676	HMPREF1167_03355	HMPREF1169_03909	C26g0166	Photobacterium profundum 3TCK	ZP_01219886.1
hypothetical		/	/	/	/	/	B565_3791	/	/	/	/	/	/
carbamate kinase		ASA_0223	IYQ_17189	AHA_4092	HMPREF1171_03314	AcavA_010100019743	B565_3790	HMPREF1168_00602	HMPREF1170_00677	HMPREF1167_03356	HMPREF1169_03910	C26g0167
ornithine carbamoyltransferase		ASA_0224	IYQ_17194	AHA_4091	HMPREF1171_03313	AcavA_010100019738	B565_3789	HMPREF1168_00601	HMPREF1170_00678	HMPREF1167_03357	HMPREF1169_03911	C26g0168
arginine-ornithine antiporter		ASA_0225	IYQ_17199	AHA_4090	HMPREF1171_03312	AcavA_010100019733	/	HMPREF1168_00600	/	HMPREF1167_03358	/	C26g0169	Enterobacter hormaechei ATCC 49162	ZP_08497700.1
arginine repressor		ASA_0226	IYQ_17204	AHA_4089	HMPREF1171_03311	AcavA_010100019728	/	HMPREF1168_00599	/	HMPREF1167_03359	/	C26g0170	Enterobacter hormaechei ATCC 49162	ZP_08497701.1
Ornithine decarboxylase, inducible		/	/	/	/	/	B565_3788	/	HMPREF1170_00679	/	HMPREF1169_03912	/	Shewanella amazonensis SB2B	Sama_3334
Amino acid permease superfamily		/	/	/	/	/	B565_3787	/	HMPREF1170_00680	/	HMPREF1169_03913	/	Proteus mirabilis ATCC 29906	ZP_03842235.1
aspartate carbamoyltransferase, regulatory subunit		ASA_0227	IYQ_17209	AHA_4088	HMPREF1171_03310	AcavA_010100019723	B565_3786	HMPREF1168_00598	HMPREF1170_00681	HMPREF1167_03360	HMPREF1169_03914	C26g0171
aspartate carbamoyltransferase, catalytic subunit		ASA_0228	IYQ_17214	AHA_4087	HMPREF1171_03309	AcavA_010100019718	B565_3785	HMPREF1168_00597	HMPREF1170_00682	HMPREF1167_03361	HMPREF1169_03915	C26g0172
hypothetical		/	/	/	/	/	B565_3784	/	/	/	/	C26g0173	/
hypothetical		ASA_0229	IYQ_17219	AHA_4086	HMPREF1171_03308	AcavA_010100019713	B565_3783	HMPREF1168_00596	HMPREF1170_00683	HMPREF1167_03362	HMPREF1169_03916	C26g0174
hypothetical		/	/	/		/	/	/	/	/	/	C26g0175	/
tRNA-Trp		ASA_0230	IYQ_t17453	AHA_4085	HMPREF1171_04524	AcavA_010100t20335	B565_t094	HMPREF1168_04130	HMPREF1170_04057	HMPREF1167_04028	HMPREF1169_04077	?
phosphatidylserine decarboxylase-related protein		ASA_0231	IYQ_17224	AHA_4084	HMPREF1171_03307	AcavA_010100019708	/	/	/	/	/	C26g0176	Rhizobium sp. PDO1-076	EHS53633.1
adenylate cyclase		/	/	/	HMPREF1171_03306	AcavA_010100019703	/	/	/	/	/	C26g0177	Geobacter uraniireducens Rf4	Gura_1526
LysR family transcriptional regulator protein		/	/	/	/	/	B565_3782	/	HMPREF1170_00684	HMPREF1167_03363	HMPREF1169_03917	/	Edwardsiella tarda EIB202	ETAE_1286
lactoylglutathione lyase family protein		/	/	/	/	/	B565_3781	/	HMPREF1170_00685	HMPREF1167_03364	HMPREF1169_03918	/	Acetobacteraceae bacterium AT-5844	ZP_09396271.1
methyl-accepting chemotaxis protein		ASA_0232	IYQ_17229	AHA_4083	HMPREF1171_03305	AcavA_010100019698	B565_3780	HMPREF1168_00595	HMPREF1170_00686	HMPREF1167_03365	HMPREF1169_03919	C26g0178
putative N-acetyltransferase		/	/	/	/	AcavA_010100019693	/	/	/	/	/	/	Polysphondylium pallidum PN500	EFA78725.1
butirosin biosynthesis protein BtrG		/	/	/	/	/	/	HMPREF1168_00594	/	/	/	/	Carnobacterium maltaromaticum ATCC 35586	ZP_10277678.1
pyroglutamyl-peptidase I		/	/	/	/	/	/	HMPREF1168_00593	/	/	/	/	Carnobacterium maltaromaticum ATCC 35586	ZP_10277677.1
permease		/	/	/	/	/	/	HMPREF1168_00592	/	/	/	/	Carnobacterium maltaromaticum ATCC 35586	ZP_10277676.1
permease		/	/	/	/	/	/	HMPREF1168_00591	/	/	/	/	Carnobacterium maltaromaticum ATCC 35586	ZP_10277675.1
outer membrane lipoprotein (lipocalin)		ASA_0233	IYQ_17234	/	HMPREF1171_03304	AcavA_010100019688	B565_3779	HMPREF1168_00590	HMPREF1170_00687	HMPREF1167_03366	HMPREF1169_03920	C26g0179	Methylobacter tundripaludum SV96	ZP_08782177.1
transcriptional regulator, AraC family		ASA_0234	IYQ_17239	AHA_4082	HMPREF1171_03303	AcavA_010100019683	B565_3778	HMPREF1168_00589	HMPREF1170_00688	HMPREF1167_03367	HMPREF1169_03921	C26g0180
iron-containing alcohol dehydrogenase, aldehyde reductase		ASA_0235	IYQ_17244	AHA_4081	HMPREF1171_03302	AcavA_010100019678	B565_3777	HMPREF1168_00588	HMPREF1170_00689	HMPREF1167_03368	HMPREF1169_03922	C26g0181
NAD(P) transhydrogenase, alpha subunit		ASA_0236	IYQ_17249	AHA_4080	HMPREF1171_03301	AcavA_010100019673	B565_3776	HMPREF1168_00587	HMPREF1170_00690	HMPREF1167_03369	HMPREF1169_03923	C26g0182
NAD(P) transhydrogenase, beta subunit		ASA_0237	IYQ_17254	AHA_4079	HMPREF1171_03300	AcavA_010100019668	B565_3775	HMPREF1168_00586	HMPREF1170_00691	HMPREF1167_03370	HMPREF1169_03924	C26g0183
ABC-type amino acid transporter, periplasmic binding protein		ASA_0238	IYQ_17259	AHA_4078	HMPREF1171_03299	/	B565_3774	HMPREF1168_00585	HMPREF1170_00692	HMPREF1167_03371	HMPREF1169_03925	C26g0184	Pseudomonas extremaustralis 14-3 substr. 14-3b	Pext1s1_18492
hypothetical	homology to ASA_0285	ASA_0239	IYQ_17264, IYQ_17502	homology to AHA_4026	/	AcavA_010100019663, AcavA_010100019446	B565_3773, homology to B565_3725	/	HMPREF1170_00693	HMPREF1167_03372	HMPREF1169_03926	/
hypothetical		ASA_0240	IYQ_17269	AHA_4077	HMPREF1171_03298	AcavA_010100019658	B565_3772	HMPREF1168_00584	HMPREF1170_00694	HMPREF1167_03373	HMPREF1169_03927	C26g0185
sodium/dicarboxylate symporter family protein		ASA_0241	IYQ_17274	AHA_4076	HMPREF1171_03297	/	B565_3771	HMPREF1168_00583	HMPREF1170_00695	HMPREF1167_03374	HMPREF1169_03928	C26g0186	Photobacterium damselae subsp. damselae CIP 102761	ZP_06154939.1
NADH oxidase, water-forming		ASA_0242	IYQ_17279	AHA_4075	HMPREF1171_03296	/	B565_3770	HMPREF1168_00582	HMPREF1170_00696	HMPREF1167_03375	HMPREF1169_03929	C26g0187	Photobacterium damselae subsp. damselae CIP 102761	ZP_06154938.1
lipoprotein, ComL family		ASA_0243	IYQ_17284	AHA_4074	HMPREF1171_03295	AcavA_010100019653	B565_3769	HMPREF1168_00572	HMPREF1170_00697	HMPREF1167_03376	HMPREF1169_03930	C26g0188
ribosomal large subunit pseudouridine synthase D		ASA_0244	IYQ_17289	AHA_4073	HMPREF1171_03294	AcavA_010100019648	B565_3768	HMPREF1168_00571	HMPREF1170_00698	HMPREF1167_03377	HMPREF1169_03931	C26g0189
hypothetical		ASA_0245	IYQ_17294	AHA_4072	HMPREF1171_03293	AcavA_010100019643	B565_3767	HMPREF1168_00570	HMPREF1170_00699	HMPREF1167_03378	HMPREF1169_03932	C26g0190
chaperone clpB		ASA_0246	IYQ_17299	AHA_4071	HMPREF1171_03292	AcavA_010100019638	B565_3766	HMPREF1168_00569	HMPREF1170_00700	HMPREF1167_03379	HMPREF1169_03933	C26g0191
metallo-beta-lactamase superfamily protein		/	/	AHA_4070	HMPREF1171_03291	AcavA_010100019633	/	/	/	/	/	C26g0192	Chromobacterium violaceum ATCC 12472	CV_1341
hypothetical		/	/	AHA_4069	/	/	/	/	/	/	/	/	/
aspartate-ammonia ligase		ASA_0247	IYQ_17304	AHA_4068	HMPREF1171_03290	AcavA_010100019628	B565_3765	HMPREF1168_00568	HMPREF1170_00701	HMPREF1167_03380	HMPREF1169_03934	C26g0193
transcriptional regulator AsnC		ASA_0248	IYQ_17309	AHA_4067	HMPREF1171_03289	AcavA_010100019623	B565_3764	HMPREF1168_00567	HMPREF1170_00702	HMPREF1167_03381	HMPREF1169_03935	C26g0194
ABC-type amino acid transporter, periplasmic binding protein		ASA_0249	IYQ_17314	AHA_4066	HMPREF1171_03288	AcavA_010100019618	B565_3763	HMPREF1168_00566	HMPREF1170_00703	HMPREF1167_03382	HMPREF1169_03936	C26g0195
hypothetical		ASA_0250	IYQ_17319	AHA_4064	HMPREF1171_03287	/	B565_3762	HMPREF1168_00565	HMPREF1170_00704	HMPREF1167_03383	HMPREF1169_03937	C26g0196	Photobacterium leiognathi subsp. mandapamensis svers.1.1.	ZP_08311979.1
CBS domain protein		ASA_0251	IYQ_17324	AHA_4065	HMPREF1171_03286	AcavA_010100019613	B565_3761	HMPREF1168_00564	HMPREF1170_00705	HMPREF1167_03384	HMPREF1169_03938	C26g0197
short chain dehydrogenase/reductase family protein, pteridine reductase 1		ASA_0252	IYQ_17329	AHA_4063	HMPREF1171_03285	AcavA_010100019608	B565_3760	HMPREF1168_00563	HMPREF1170_00706	HMPREF1167_03385	HMPREF1169_03939	C26g0198
7, 8-dihydro-6-hydroxymethylpterin- pyrophosphokinase		ASA_0253	IYQ_17334	AHA_4062	HMPREF1171_03284	AcavA_010100019603	/	HMPREF1168_00562	HMPREF1170_00707	HMPREF1167_03386	HMPREF1169_03940	C26g0199	Idiomarina loihiensis L2TR	YP_155917.1
hypothetical		/	IYQ_17339	/	/	/	/	/	/	/	/	/	/
hypothetical		/	/	/	HMPREF1171_03283	AcavA_010100019598	/	HMPREF1168_00561	HMPREF1170_00708	HMPREF1167_03387	HMPREF1169_03941	/	/
two-component system sensor histidine kinase		ASA_0254	IYQ_17344	AHA_4061	HMPREF1171_03282	AcavA_010100019593	B565_3759	HMPREF1168_00560	HMPREF1170_00709	HMPREF1167_03388	HMPREF1169_03942	C26g0200
hypothetical		ASA_0255	IYQ_17349	AHA_4060	HMPREF1171_03281	AcavA_010100019588	B565_3758	HMPREF1168_00559	HMPREF1170_00710	HMPREF1167_03389	HMPREF1169_03943	C26g0201
two-component system response regulator		ASA_0256	IYQ_17354	AHA_4059	HMPREF1171_03280	AcavA_010100019583	B565_3757	HMPREF1168_00558	HMPREF1170_00711	HMPREF1167_03390	HMPREF1169_03944	C26g0202
Chloride channel protein EriC		ASA_0257	IYQ_17359	AHA_4058	HMPREF1171_03279	AcavA_010100019578	B565_3756	HMPREF1168_00557	HMPREF1170_00712	HMPREF1167_03391	HMPREF1169_03945	C26g0203
hypothetical		/	IYQ_17364	AHA_4057	HMPREF1171_03278	AcavA_010100019573	/	HMPREF1168_00556	HMPREF1170_00713	HMPREF1167_03392	HMPREF1169_03946	C26g0204	/
sulfite oxidase subunit YedY		ASA_0258	IYQ_17369	AHA_4056	HMPREF1171_03277	AcavA_010100019568	B565_3755	HMPREF1168_00555	HMPREF1170_00714	HMPREF1167_03393	HMPREF1169_03947	C26g0205
membrane protein		ASA_0259	IYQ_17374	AHA_4055	HMPREF1171_03276	AcavA_010100019563	B565_3754	HMPREF1168_00554	HMPREF1170_00715	HMPREF1167_03394	HMPREF1169_03948	C26g0206
hypothetical		ASA_0260	IYQ_17379	AHA_4054	HMPREF1171_03275	AcavA_010100019558	B565_3753	HMPREF1168_00553	HMPREF1170_00716	HMPREF1167_03395	HMPREF1169_03949	C26g0207
hypothetical		ASA_0261	IYQ_17384	AHA_4053	HMPREF1171_03274	AcavA_010100019553	B565_3752	HMPREF1168_00552	HMPREF1170_00717	HMPREF1167_03396	HMPREF1169_03950	C26g0208
two-component system response regulator		ASA_0262	IYQ_17389	AHA_4052	HMPREF1171_03273	AcavA_010100019548	B565_3751	HMPREF1168_00551	HMPREF1170_00718	HMPREF1167_03397	HMPREF1169_03951	C26g0209
two-component system sensor histidine kinase		ASA_0263	IYQ_17394	AHA_4051	HMPREF1171_03272	AcavA_010100019543	B565_3750	HMPREF1168_00550	HMPREF1170_00719	HMPREF1167_03398	HMPREF1169_03952	C26g0210
hypothetical		ASA_0264	IYQ_17399	AHA_4050	HMPREF1171_03271	AcavA_010100019538	B565_3749	HMPREF1168_00549	HMPREF1170_00720	HMPREF1167_03399	HMPREF1169_03953	C26g0211
trimethylamine-N-oxide reductase		ASA_0265	IYQ_17404	AHA_4049	HMPREF1171_03270	AcavA_010100019533	B565_3748	HMPREF1168_00548	HMPREF1170_00721, HMPREF1170_00722	HMPREF1167_03400	HMPREF1169_03954	C26g0212
DMSO/TMAO pentaheme cytochrome c subunit		ASA_0266	IYQ_17409	AHA_4048	HMPREF1171_03269	AcavA_010100019528	B565_3747	HMPREF1168_00547	HMPREF1170_00723	HMPREF1167_03401	HMPREF1169_03955	C26g0213
Sensor histidine kinase with ATPase domain, two fused		/	/	/	/	/	B565_3746	HMPREF1168_00546	HMPREF1170_00724	HMPREF1167_03402	HMPREF1169_03956	/	Vibrio parahaemolyticus RIMD 2210633	VP1245
CheY-like receiver		/	/	/	/	/	B565_3745	HMPREF1168_00545	HMPREF1170_00725	HMPREF1167_03403	HMPREF1169_03957	/	Vibrio parahaemolyticus RIMD 2210633	VP1244
DNA topoisomerase III		ASA_0267	IYQ_17414	AHA_4047	HMPREF1171_03268	AcavA_010100019523	B565_3744	HMPREF1168_00544	HMPREF1170_00726	HMPREF1167_03404	HMPREF1169_03958	C26g0214
MC21 protein		/	/	AHA_4046	HMPREF1171_03267	/	B565_3743	HMPREF1168_00543	HMPREF1170_00727	HMPREF1167_03405	HMPREF1169_03959	C26g0215	Vibrio mimicus MB-451	ZP_06039075.1
alkylhydroperoxidase AhpD domain-containing protein		/	/	AHA_4045	HMPREF1171_03266	/	B565_3742	HMPREF1168_00542	HMPREF1170_00728	HMPREF1167_03406	HMPREF1169_03960	C26g0216	Vibrio mimicus MB-451	ZP_06041361.1
transcriptional regulator, AraC family		/	/	AHA_4044	HMPREF1171_03265	/	B565_3741	HMPREF1168_00541	HMPREF1170_00729	HMPREF1167_03407	HMPREF1169_03961	C26g0217	Vibrio mimicus MB-451	ZP_06041360.1
potassium uptake protein KtrB		ASA_0268	IYQ_17419	AHA_4043	HMPREF1171_03264	AcavA_010100019518	B565_3740	HMPREF1168_00540	HMPREF1170_00730	HMPREF1167_03408	HMPREF1169_03962	C26g0218
potassium uptake protein KtrA		ASA_0269	IYQ_17424	AHA_4042	HMPREF1171_03263	AcavA_010100019513	B565_3739	HMPREF1168_00539	HMPREF1170_00731	HMPREF1167_03409	HMPREF1169_03963	C26g0219
UDP-N-acetylpyruvoylglucosamine reductase		ASA_0270	IYQ_17429	AHA_4041	HMPREF1171_03262	AcavA_010100019508	B565_3738	HMPREF1168_00538	HMPREF1170_00732	HMPREF1167_03410	HMPREF1169_03964	C26g0220
biotin-(acetyl-CoA-carboxylase) ligase		ASA_0271	IYQ_17434	AHA_4040	HMPREF1171_03261	AcavA_010100019503	B565_3737	HMPREF1168_00537	HMPREF1170_00733	HMPREF1167_03411	HMPREF1169_03965	C26g0221
pantothenate kinase		ASA_0272	IYQ_17439	AHA_4039	HMPREF1171_03260	AcavA_010100019498	B565_3736	HMPREF1168_00536	HMPREF1170_00734	HMPREF1167_03412	HMPREF1169_03966	C26g0222
tRNA-Tyr		ASA_0273	IYQ_t17455	AHA_4038	HMPREF1171_04523	?	B565_t093	HMPREF1168_04129	HMPREF1170_04058	HMPREF1167_04029	HMPREF1169_04078	?
tRNA-Gly		ASA_0274	IYQ_t17457	AHA_4037	HMPREF1171_04522	?	B565_t092	HMPREF1168_04128	HMPREF1170_04059	HMPREF1167_04030	HMPREF1169_04079	?
hypothetical		/	/	/	/	/	B565_3734	/	/	/	/	/	/
elongation factor Tu		ASA_0275	IYQ_17444, IYQ_17457	AHA_4036	HMPREF1171_03259, homologous to HMPREF1171_03241	AcavA_010100019491	B565_3735	HMPREF1168_00535, homologous to HMPREF1168_00518	HMPREF1170_00735, homologous to HMPREF1170_00752	HMPREF1167_03413, homologous to HMPREF1167_03431	HMPREF1169_03967, homologous to HMPREF1169_03984	C26g0223
tRNA-Trp		ASA_0276	IYQ_t17549	AHA_4035	HMPREF1171_04521	AcavA_010100t19498	B565_t091	HMPREF1168_04127	HMPREF1170_04060	HMPREF1167_04031	HMPREF1169_04080	?
preprotein translocase subunit SecE		ASA_0277	IYQ_17462	AHA_4034	HMPREF1171_03258	AcavA_010100019486	B565_3733	HMPREF1168_00534	HMPREF1170_00736	HMPREF1167_03414	HMPREF1169_03968	C26g0224
transcription termination/antitermination factor NusG		ASA_0278	IYQ_17467	AHA_4033	HMPREF1171_03257	AcavA_010100019481	B565_3732	HMPREF1168_00533	HMPREF1170_00737	HMPREF1167_03415	HMPREF1169_03969	C26g0225
ribosomal protein L11		ASA_0279	IYQ_17472	AHA_4032	HMPREF1171_03256	AcavA_010100019476	B565_3731	HMPREF1168_00532	HMPREF1170_00738	HMPREF1167_03416	HMPREF1169_03970	C26g0226
ribosomal protein L1		ASA_0280	IYQ_17477	AHA_4031	HMPREF1171_03255	AcavA_010100019471	B565_3730	HMPREF1168_00531	HMPREF1170_00739	HMPREF1167_03417	HMPREF1169_03971	C26g0227
ribosomal subunit protein L10		ASA_0281	IYQ_17482	AHA_4030	HMPREF1171_03254	AcavA_010100019466	B565_3729	HMPREF1168_00530	HMPREF1170_00740	HMPREF1167_03418	HMPREF1169_03972	C26g0228
ribosomal protein L12		ASA_0282	IYQ_17487	AHA_4029	HMPREF1171_03253	AcavA_010100019461	B565_3728	HMPREF1168_00529	HMPREF1170_00741	HMPREF1167_03419	HMPREF1169_03973	C26g0229
DNA-directed RNA polymerase, beta subunit		ASA_0283	IYQ_17492	AHA_4028	HMPREF1171_03252	AcavA_010100019456	B565_3727	HMPREF1168_00528	HMPREF1170_00742	HMPREF1167_03420	HMPREF1169_03974	C26g0230
DNA-directed RNA polymerase, beta prime subunit		ASA_0284	IYQ_17497	AHA_4027	HMPREF1171_03251	AcavA_010100019451	B565_3726	HMPREF1168_00527	HMPREF1170_00743	HMPREF1167_03421	HMPREF1169_03975	C26g0231
MukF protein		ASA_0285	IYQ_17502	AHA_4026	HMPREF1171_03250	AcavA_010100019446	B565_3725	HMPREF1168_00526	HMPREF1170_00744	HMPREF1167_03422	HMPREF1169_03976	C26g0232
putative translation initiation inhibitor		ASA_0286	IYQ_17507	AHA_4025	HMPREF1171_03249	AcavA_010100019441	B565_3724	HMPREF1168_00525	HMPREF1170_00745	HMPREF1167_03423	HMPREF1169_03977	C26g0233
intracellular sulfur oxidation protein DsrE		ASA_0287	IYQ_17512	AHA_4024	HMPREF1171_03248	AcavA_010100019436	B565_3723	HMPREF1168_00524	HMPREF1170_00746	HMPREF1167_03424	HMPREF1169_03978	C26g0234
intracellular sulfur oxidation protein DsrF		ASA_0288	IYQ_17517	AHA_4023	HMPREF1171_03247	AcavA_010100019431	B565_3722	HMPREF1168_00523	HMPREF1170_00747	HMPREF1167_03425	HMPREF1169_03979	C26g0235
intracellular sulfur oxidation protein DsrH		ASA_0289	IYQ_17522	AHA_4022	HMPREF1171_03246	AcavA_010100019426	B565_3721	HMPREF1168_00522	HMPREF1170_00748	HMPREF1167_03426	HMPREF1169_03980	C26g0236
ribosomal protein S12		ASA_0290	IYQ_17527	AHA_4021	HMPREF1171_03245	AcavA_010100019421	B565_3720	HMPREF1168_00521	HMPREF1170_00749	HMPREF1167_03427	HMPREF1169_03981	C26g0237
ribosomal protein S7		ASA_0291	IYQ_17532	AHA_4020	HMPREF1171_03244	AcavA_010100019416	B565_3719	HMPREF1168_00520	HMPREF1170_00750	HMPREF1167_03428	HMPREF1169_03982	C26g0238
translation elongation factor G, fusA		ASA_0292	IYQ_17537	AHA_4019	HMPREF1171_03243	AcavA_010100019411	B565_3718	HMPREF1168_00519	HMPREF1170_00751	HMPREF1167_03429	HMPREF1169_03983	C26g0239
translation elongation factor Tu, Tuf1		ASA_0293	IYQ_17542	AHA_4018	HMPREF1171_03241, homologous to HMPREF1171_03259	AcavA_010100019406	B565_3717	HMPREF1168_00518, homologous to HMPREF1168_00535	HMPREF1170_00752, homologous to HMPREF1170_00735	HMPREF1167_03431, homologous to HMPREF1167_03413	HMPREF1169_03984, homologous to HMPREF1169_03967	C26g0240
D,D-heptose 1,7-bisphosphate phosphatase		ASA_0294	IYQ_17554	AHA_4017	HMPREF1171_03240	AcavA_010100019401	B565_3716	HMPREF1168_00517	HMPREF1170_00753	HMPREF1167_03431	HMPREF1169_03985	C26g0241
transposase		/	/	/	/	/	/	/	/	/	HMPREF1169_03986	/	Enterococcus faecium	ADO66775.1
hypothetical		/	IYQ_17559	/		/	/	/	/	/	/	/	/
16S ribosomal RNA		ASA_0295	?	AHA_3944		?	B565_r007	?	?	?	?	?
tRNA-Glu		ASA_0296	?	/	HMPREF1171_04517	?	/	?	?	?	?	?
tRNA-Ile		/	?	AHA_3943	?	?	?	?	?	?	?	?
tRNA-Ala		/	?	AHA_3942	?	?	?	?	?	?	?	?
23S ribosomal RNA		ASA_0297	?	AHA_3941	HMPREF1171_04545	?	B565_r008	?	?	?	?	?
5S ribosomal RNA		ASA_0298	?	AHA_3940	HMPREF1171_04544	?	B565_r009	HMPREF1168_04198	?	?	?	?
hypothetical		ASA_0299	IYQ_10057	AHA_3939	HMPREF1171_03169	AcavA_010100002420	B565_0445	HMPREF1168_00368	HMPREF1170_04036	HMPREF1167_01475	HMPREF1169_03238	C30g0001
membrane carboxypeptidase		ASA_0300	IYQ_10052	AHA_3938	HMPREF1171_03168	AcavA_010100002425	B565_0446	HMPREF1168_00367	HMPREF1170_04035	HMPREF1167_01474	HMPREF1169_03237	C30g0002
hypothetical		ASA_0301	IYQ_10047	AHA_3937	HMPREF1171_03167	AcavA_010100002430	B565_0291	HMPREF1168_01186	HMPREF1170_00154	HMPREF1167_01647	HMPREF1169_03391	C30g0003
modulator of DNA gyrase PmbA		ASA_0302	IYQ_10042	AHA_3936	HMPREF1171_03166	AcavA_010100002435	B565_0292	HMPREF1168_01187	HMPREF1170_00153	HMPREF1167_01646	HMPREF1169_03390	C30g0004
UDP-N-acetylglucosamine1-carboxyvinyltransferase		ASA_0303	IYQ_10037	AHA_3935	HMPREF1171_03165	AcavA_010100019071	B565_0293	HMPREF1168_00498	HMPREF1170_00152	HMPREF1167_01645	HMPREF1169_03389	C30g0005
BolA-like protein		ASA_0304	IYQ_10032	AHA_3934	HMPREF1171_03164	AcavA_010100019066	B565_0294	HMPREF1168_00497	HMPREF1170_00151	HMPREF1167_01644	HMPREF1169_03388	C30g0006
anti-anti-sigma factor family protein		ASA_0305	IYQ_10027	AHA_3933	HMPREF1171_03163	AcavA_010100019061	B565_0295	HMPREF1168_00496	HMPREF1170_00150	HMPREF1167_01643	HMPREF1169_03387	C30g0007
toluene tolerance protein Ttg2D		ASA_0306	IYQ_10022	AHA_3932	HMPREF1171_03162	AcavA_010100019056	B565_0296	HMPREF1168_00495	HMPREF1170_00149	HMPREF1167_01642	HMPREF1169_03386	C30g0008
toluene tolerance protein TTG2C		ASA_0307	IYQ_10017	AHA_3931	HMPREF1171_03161	AcavA_010100019051	B565_0297	HMPREF1168_00494	HMPREF1170_00148	HMPREF1167_01641	HMPREF1169_03385	C30g0009
ABC-type transporter, permease subunit		ASA_0308	IYQ_10012	AHA_3930	HMPREF1171_03160	AcavA_010100019046	B565_0298	HMPREF1168_00493	HMPREF1170_00147	HMPREF1167_01640	HMPREF1169_03384	C30g0010
ABC-type transporter, ATP-binding protein		ASA_0309	IYQ_10007	AHA_3929	HMPREF1171_03159	AcavA_010100019041	B565_0299	HMPREF1168_00492	HMPREF1170_00146	HMPREF1167_01639	HMPREF1169_03383	C30g0011
sugar phosphate isomerase, putative sugar phosphate isomerase involved in capsule formation		ASA_0310	IYQ_10002	AHA_3928	HMPREF1171_03158	AcavA_010100019036	B565_0300	HMPREF1168_00491	HMPREF1170_00145	HMPREF1167_01638	HMPREF1169_03382	C30g0012
3-deoxy-D-manno-octulosonate 8-phosphate phosphatase		ASA_0311	IYQ_09997	AHA_3927	HMPREF1171_03157	AcavA_010100019031	B565_0301	HMPREF1168_00490	HMPREF1170_00144	HMPREF1167_01637	HMPREF1169_03381	C30g0013
hypothetical		ASA_0312	IYQ_09992	AHA_3926	HMPREF1171_03156	AcavA_010100019026	B565_0302	HMPREF1168_00489	HMPREF1170_00143	HMPREF1167_01636	HMPREF1169_03380	C30g0014
lipopolysaccharide transport periplasmic protein LptA		ASA_0313	IYQ_09987	AHA_3925	HMPREF1171_03155	AcavA_010100019021	B565_0303	HMPREF1168_00488	HMPREF1170_00142	HMPREF1167_01635	HMPREF1169_03379	C30g0015
ABC-type transporter, ATP binding protein		ASA_0314	IYQ_09982	AHA_3924	HMPREF1171_03154	AcavA_010100019016	B565_0304	HMPREF1168_00487	HMPREF1170_00141	HMPREF1167_01634	HMPREF1169_03378	C30g0016
RNA polymerase sigma-54 factor		ASA_0315	IYQ_09977	AHA_3923	HMPREF1171_03153	AcavA_010100019011	B565_0305	HMPREF1168_00486	HMPREF1170_00140	HMPREF1167_01633	HMPREF1169_03377	C30g0017
Sigma 54 modulation protein/ribosomal protein S30EA		ASA_0316	IYQ_09972	AHA_3922	HMPREF1171_03152	AcavA_010100019006	B565_0306	HMPREF1168_00485	HMPREF1170_00139	HMPREF1167_01632	HMPREF1169_03376	C30g0018
nitrogen regulatory IIA protein PtsN		ASA_0317	IYQ_09967	AHA_3921	HMPREF1171_03151	AcavA_010100019001	B565_0307	HMPREF1168_00484	HMPREF1170_00138	HMPREF1167_01631	HMPREF1169_03375	C30g0019
glmZ(sRNA)-inactivating NTPase, COG1660 Predicted P-loop-containing kinase		ASA_0318	IYQ_09962	AHA_3920	HMPREF1171_03150	AcavA_010100018996	B565_0308	HMPREF1168_00483	HMPREF1170_00137	HMPREF1167_01630	HMPREF1169_03374	C30g0020
phosphocarrier protein		ASA_0319	IYQ_09957	AHA_3919	HMPREF1171_03149	AcavA_010100018991	B565_0309	HMPREF1168_00482	HMPREF1170_00136	HMPREF1167_01629	HMPREF1169_03373	C30g0021
BglB-family transcriptional antiterminator	frameshift due to 10 bp duplication	ASA_0320	potential frameshift	AHA_3918	HMPREF1171_03148	AcavA_010100018986	B565_0310	HMPREF1168_00481	HMPREF1170_00135	HMPREF1167_01628	HMPREF1169_03372	C30g0022
4-hydroxy-2-oxoglutarate aldolase		ASA_0321	IYQ_09942	AHA_3917	HMPREF1171_03147	AcavA_010100018981	B565_0311	HMPREF1168_00480	HMPREF1170_00134	HMPREF1167_01627	HMPREF1169_03371	C30g0023
hypothetical		/	IYQ_09937	/	/	/	/	/	/	/	/	/	/
L-seryl-tRNA selenium transferase family		ASA_0322	IYQ_09932	AHA_3916	HMPREF1171_03146	AcavA_010100018976	B565_0312	HMPREF1168_00479	HMPREF1170_00133	HMPREF1167_01626	HMPREF1169_03370	C30g0024
dihydroorotase		ASA_0323	IYQ_09927	AHA_3915	HMPREF1171_03145	AcavA_010100018971	B565_0313	HMPREF1168_00478	HMPREF1170_00132	HMPREF1167_01625	HMPREF1169_03369	C30g0025
membrane protein		ASA_0324	IYQ_09922	AHA_3914	HMPREF1171_03144	AcavA_010100018966	B565_0314	HMPREF1168_00477	HMPREF1170_00131	HMPREF1167_01624	HMPREF1169_03368	C30g0026
membrane protein		ASA_0325	IYQ_09917	AHA_3913	HMPREF1171_03143	AcavA_010100018961	B565_0315	HMPREF1168_00476	HMPREF1170_00130	HMPREF1167_01623	HMPREF1169_03367	C30g0027
hypothetical		ASA_0326	IYQ_09912	AHA_3912	HMPREF1171_03142	AcavA_010100018956	B565_0316	HMPREF1168_00475	HMPREF1170_00129	HMPREF1167_01622	HMPREF1169_03366	C30g0028
transcriptional regulator		ASA_0327	IYQ_09907	AHA_3911	HMPREF1171_03141	AcavA_010100018951	B565_0317	HMPREF1168_00474	HMPREF1170_00128	HMPREF1167_01621	HMPREF1169_03365	C30g0029
transcriptional regulator		ASA_0328	IYQ_09902	AHA_3910	HMPREF1171_03140	AcavA_010100018946	B565_0318	HMPREF1168_00473	HMPREF1170_00127	HMPREF1167_01620	HMPREF1169_03364	C30g0030
hypothetical		/	IYQ_09897	/	/	/	/	/	/	/	/	/	/
DegS serine protease		ASA_0329	IYQ_09892	AHA_3909	HMPREF1171_03139	AcavA_010100018941	B565_0319	HMPREF1168_00472	HMPREF1170_00126	HMPREF1167_01619	HMPREF1169_03363	C30g0031
DegQ serine protease		ASA_0330	IYQ_09887	AHA_3908	HMPREF1171_03138	AcavA_010100018936	B565_0320	HMPREF1168_00471	HMPREF1170_00125	HMPREF1167_01618	HMPREF1169_03362	C30g0032
membrane protein		ASA_0331	IYQ_09882	AHA_3907	HMPREF1171_03137	AcavA_010100018931	B565_0321	HMPREF1168_00470	HMPREF1170_00124	HMPREF1167_01617	HMPREF1169_03361	C30g0033
ATPase, AFG1 family		ASA_0332	IYQ_09877	AHA_3906	HMPREF1171_03136	AcavA_010100018926	B565_0322	HMPREF1168_00469	HMPREF1170_00123	HMPREF1167_01616	HMPREF1169_03360	C30g0034
LSU ribosomal protein L13		ASA_0333	IYQ_09872	AHA_3905	HMPREF1171_03135	AcavA_010100018921	B565_0323	HMPREF1168_00468	HMPREF1170_00122	HMPREF1167_01615	HMPREF1169_03359	C30g0035
30S ribosomal subunit protein S9		ASA_0334	IYQ_09867	AHA_3904	HMPREF1171_03134	AcavA_010100018916	B565_0324	HMPREF1168_00467	HMPREF1170_00121	HMPREF1167_01614	HMPREF1169_03358	C30g0036
ubiquinol-cytochrome c reductase, iron-sulfur subunit		ASA_0335	IYQ_09862	AHA_3903	HMPREF1171_03133	AcavA_010100018911	B565_0325	HMPREF1168_00466	HMPREF1170_00120	HMPREF1167_01613	HMPREF1169_03357	C30g0037
ubiquinol-cytochrome c reductase, cytochrome b		ASA_0336	IYQ_09857	AHA_3902	HMPREF1171_03132	AcavA_010100018906	B565_0326	HMPREF1168_00465	HMPREF1170_00119	HMPREF1167_01612	HMPREF1169_03356	C30g0038
ubiquinol-cytochrome c reductase, cytochrome c1		ASA_0337	IYQ_09852	AHA_3901	HMPREF1171_03131	AcavA_010100018901	B565_0327	HMPREF1168_00464	HMPREF1170_00118	HMPREF1167_01611	HMPREF1169_03355	C30g0039
stringent starvation protein A		ASA_0338	IYQ_09847	AHA_3900	HMPREF1171_03130	AcavA_010100018896	B565_0328	HMPREF1168_00463	HMPREF1170_00117	HMPREF1167_01610	HMPREF1169_03354	C30g0040
stringent starvation protein B		ASA_0339	IYQ_09842	AHA_3899	HMPREF1171_03129	AcavA_010100018891	B565_0329	HMPREF1168_00462	HMPREF1170_00116	HMPREF1167_01609	HMPREF1169_03353	C30g0041
lipoprotein		ASA_0340	IYQ_09837	AHA_3898	HMPREF1171_03128	AcavA_010100018886	B565_0330	HMPREF1168_00461	HMPREF1170_00115	HMPREF1167_01608	HMPREF1169_03352	C30g0042
phosphoheptose isomerase		ASA_0341	IYQ_09832	AHA_3897	HMPREF1171_03127	AcavA_010100018881	B565_0331	HMPREF1168_00460	HMPREF1170_00114	HMPREF1167_01607	HMPREF1169_03351	C30g0043
hypothetical, COG0792 Predicted endonuclease distantly related to archaeal Holliday junction resolvase		ASA_0342	IYQ_09827	AHA_3896	HMPREF1171_03126	AcavA_010100018876	B565_0332	HMPREF1168_00459	HMPREF1170_00113	HMPREF1167_01606	HMPREF1169_03350	C30g0044
lipoprotein, LppC family		ASA_0343	IYQ_09822	AHA_3895	HMPREF1171_03125	AcavA_010100018871	B565_0333	HMPREF1168_00458	HMPREF1170_00112	HMPREF1167_01605	HMPREF1169_03349	C30g0045
methyltransferase		ASA_0344	IYQ_09817	AHA_3894	HMPREF1171_03124	AcavA_010100018866	B565_0334	HMPREF1168_00457	HMPREF1170_00111	HMPREF1167_01604	HMPREF1169_03348	C30g0046
hypothetical		/	/	/	/	/	/	/	/	/	/	C30g0047	Vibrio vulnificus CMCP6	VV1_0587
hypothetical		/	/	/	/	/	B565_0335	/	/	/	/	/	/
RNAse P RNA component		ASA_0345	?	?	?	?	?	?	?	?	?	?
lateral flagellar motor switch protein, LfiM		ASA_0346	IYQ_09812	AAZ99728.1	HMPREF1171_03123	/	/	/	/	HMPREF1167_01603	/	/	Vibrio parahaemolyticus RIMD 2210633	VPA1540
lateral flagellar motor switch protein, lfiN		ASA_0347	IYQ_09807	AAZ99729.1	HMPREF1171_03122	/	/	/	/	HMPREF1167_01602	/	/	Vibrio parahaemolyticus RIMD 2210633	VPA1541
lateral flagellar assembly protein, lfiP		ASA_0348	IYQ_09802	AAZ99730.1	HMPREF1171_03121	/	/	/	/	HMPREF1167_01601	/	/	Vibrio parahaemolyticus RIMD 2210633	VPA1542
lateral flagellar biosynthetic protein, LfiQ		ASA_0349	IYQ_09797	AAZ99731.1	HMPREF1171_03120	/	/	/	/	HMPREF1167_01600	/	/	Vibrio parahaemolyticus RIMD 2210633	VPA1543
lateral flagellar biosynthetic protein LfiR		ASA_0350	IYQ_09792	AAZ99732.1	HMPREF1171_03119	/	/	/	/	HMPREF1167_01599	/	/	Vibrio parahaemolyticus RIMD 2210633	VPA1544
lateral flagellar biosynthetic protein, LfhB		ASA_0351	IYQ_09787	AAZ99733.1	HMPREF1171_03118	/	/	/	/	HMPREF1167_01598	/	/	Vibrio parahaemolyticus RIMD 2210633	VPA1545
lateral flagellar biosynthesis protein, lfhA		ASA_0352	IYQ_09782	AAZ99734.1	HMPREF1171_03117	/	/	/	/	HMPREF1167_01597	/	/	Vibrio parahaemolyticus RIMD 2210633	VPA1546
two-component system lateral flagellar response regulator, LfhK		ASA_0353	IYQ_09777	AAZ99735.1	HMPREF1171_03116	/	/	/	/	HMPREF1167_01596	/	/	Vibrio parahaemolyticus RIMD 2210633	VPA1538
lateral flagellar hook basal body protein, LfiE		ASA_0354	IYQ_09772	AAZ99736.1	HMPREF1171_03115	/	/	/	/	HMPREF1167_01595	/	/	Vibrio parahaemolyticus RIMD 2210633	VPA1537
lateral flagellar M-ring protein, LfiF		ASA_0355	IYQ_09767	AAZ99737.1	HMPREF1171_03114	/	/	/	/	HMPREF1167_01594	/	/	Vibrio parahaemolyticus RIMD 2210633	VPA1536
lateral flagellar motor switch protein LfiG		ASA_0356	IYQ_09762	AAZ99738.1	HMPREF1171_03113	/	/	/	/	HMPREF1167_01593	/	/	Vibrio parahaemolyticus RIMD 2210633	VPA1535
lateral flagellar assembly protein FliH		ASA_0357	IYQ_09757	AAZ99739.1	HMPREF1171_03112	/	/	/	/	HMPREF1167_01592	/	/	Vibrio parahaemolyticus RIMD 2210633	VPA1534
lateral flagellar FliI-like assembly ATPase protein, LfiI		ASA_0358	IYQ_09752	AAZ99740.1	HMPREF1171_03111	/	/	/	/	HMPREF1167_01591	/	/	Vibrio parahaemolyticus RIMD 2210633	VPA1533
lateral flagellar protein, LfiJ		ASA_0359	IYQ_09747	AAZ99741.1	HMPREF1171_03110	/	/	/	/	HMPREF1167_01590	/	/	Moritella sp. PE36	ZP_01897427.1
lateral flagellar protein, LfgN		ASA_0360	IYQ_09742	AAZ99742.1	HMPREF1171_03109	/	/	/	/	HMPREF1167_01589	/	/	Vibrio parahaemolyticus RIMD 2210633	VPA0261
lateral flagella anti-sigma-28 factor, LfgM		ASA_0361	IYQ_09737	AAZ99743.1	HMPREF1171_03108	/	/	/	/	HMPREF1167_01588	/	/	Vibrio parahaemolyticus RIMD 2210633	VPA0262
lateral flagellar basal body P-ring biosynthesis protein, LfgA		ASA_0362	IYQ_09732	AAZ99744.1	HMPREF1171_03107	/	/	/	/	HMPREF1167_01587	/	/	Vibrio parahaemolyticus RIMD 2210633	VPA0263
lateral flagellar basal body protein, LfgB		ASA_0363	IYQ_09727	AAZ99745.1	HMPREF1171_03106	/	/	/	/	HMPREF1167_01586	/	/	Vibrio parahaemolyticus RIMD 2210633	VPA0264
lateral flagellar basal body rod protein, LfgC		ASA_0364	IYQ_09722	AAZ99746.1	HMPREF1171_03105	/	/	/	/	HMPREF1167_01585	/	/	Vibrio parahaemolyticus RIMD 2210633	VPA0265
FlgDL		/	IYQ_09717	AAZ99747.1	HMPREF1171_03104	/	/	/	/	HMPREF1167_01584	/	/	Moritella sp. PE36	ZP_01897421.1
lateral flagellar hook capping protein, LfgD, FlgDL		ASA_0365	IYQ_09712	/	/	/	/	/	/	/	/	/	Vibrio parahaemolyticus RIMD 2210633	VPA0266
lateral flagellar hook protein LfgEL		ASA_0366	IYQ_09707	AAZ99748.1	HMPREF1171_03103	/	/	/	/	HMPREF1167_01583	/	/	Grimontia hollisae CIP 101886	ZP_06051343.1
lateral flagellar basal-body rod protein LfgF		ASA_0367	IYQ_09702	AAZ99749.1	HMPREF1171_03102	/	/	/	/	HMPREF1167_01582	/	/	Grimontia hollisae CIP 101886	ZP_06051342.1
lateral flagellar basal-body rod protein LfgG		ASA_0368	IYQ_09697	AAZ99750.1	HMPREF1171_03101	/	/	/	/	HMPREF1167_01581	/	/	Grimontia hollisae CIP 101886	ZP_06051341.1
lateral flagellar L-ring protein, LfgH		ASA_0369	IYQ_09692	AAZ99751.1	HMPREF1171_03100	/	/	/	/	HMPREF1167_01580	/	/	Grimontia hollisae CIP 101886	ZP_06051339.1
flagellar basal body P-ring protein, LfgI		ASA_0370	IYQ_09687	AAZ99752.1	HMPREF1171_03099	/	/	/	/	HMPREF1167_01579	/	/	Grimontia hollisae CIP 101886	ZP_06051338.1
lateral flagellar protein, FlgJL		ASA_0371	IYQ_09682	AAZ99753.1	HMPREF1171_03098	/	/	/	/	HMPREF1167_01578	/	/	Grimontia hollisae CIP 101886	ZP_06051337.1
lateral flagellar hook-associated protein, LfgK		ASA_0372	IYQ_09677	AAZ99754.1	HMPREF1171_03097	/	/	/	/	HMPREF1167_01577	/	/	Grimontia hollisae CIP 101886	ZP_06051336.1
lateral flagellar hook-associated protein, LfgL		ASA_0373	IYQ_09672	/	HMPREF1171_03096	/	/	/	/	HMPREF1167_01576	/	/	Grimontia hollisae CIP 101886	ZP_06051335.1
putative flagellin		ASA_0374	IYQ_09667	/	HMPREF1171_03095	/	/	/	/	HMPREF1167_01575	/	/	Pseudomonas fluorescens Pf0-1	Pfl01_1525
FliU-like protein		/	/	/	HMPREF1171_03094	/	homology to B565_1462	/	homology to HMPREF1170_03026	/	homology to HMPREF1169_02217	/
hypothetical		ASA_0375	IYQ_09662	/		/	/	/	/	/	/	/	Pseudomonas fluorescens Pf0-1	Pfl01_1526
lateral flagellin, LafA	interrupted by IS3	ASA_0376, 5' part	IYQ_09657	AAK20919.1, ABG56545.1, ABG56546.1	HMPREF1171_03092, homologous to HMPREF1171_03093	AAK57645.1, AAK57644.1	/	/	/	HMPREF1167_01574	/	/	Vibrio parahaemolyticus AQ4037	VPA1548
IS3-family transposase, ISAS7		ASA_0377	?	/	/	/	/	/	/	/	/	/
IS3-family transposase, ISAS7		ASA_0378	?	/	/	/	/	/	/	/	/	/
lateral flagellin, LafA	interrupted by IS3	ASA_0376, 3'part	IYQ_09644	AAK20919.1, ABG56545.1, ABG56546.1	HMPREF1171_03092, homologous to HMPREF1171_03093	AAK57645.1, AAK57644.1	/	/	/	/	/	/	Vibrio parahaemolyticus AQ4037	VPA1548
LafB		ASA_0379	IYQ_09639	AAK20920.1	HMPREF1171_03091	/	/	/	/	HMPREF1167_01573	/	/	Vibrio parahaemolyticus AQ4037	ZP_05909583.1
LafC, flagellar protein FliS		ASA_0380	IYQ_09634	AAK20921.1	HMPREF1171_03090	/	/	/	/	HMPREF1167_01572	/	/	Vibrio parahaemolyticus RIMD 2210633	VPA1551
LafX		ASA_0381	IYQ_09629	AAK20922.1	HMPREF1171_03089	/	/	/	/	/	/	/	/
LafE		ASA_0382	IYQ_09624	AAK20923.1	HMPREF1171_03088	/	/	/	/	HMPREF1167_01571	/	/	Vibrio parahaemolyticus RIMD 2210633	VPA1553
LafF		ASA_0383	IYQ_09619	AAK20924.1	HMPREF1171_03087	/	/	/	/	HMPREF1167_01570	/	/	Vibrio parahaemolyticus RIMD 2210633	VPA1554
LafS, FliA/WhiG family RNA polymerase sigma factor		ASA_0384	IYQ_09614	AAK20925.1	HMPREF1171_03086	/	/	/	/	HMPREF1167_01569	/	/	Vibrio parahaemolyticus RIMD 2210633	VPA1555
LafT, flagellar motor stator protein MotA		ASA_0385	IYQ_09609	AAK20926.1	HMPREF1171_03085	/	/	/	/	HMPREF1167_01568	/	/	Vibrio parahaemolyticus RIMD 2210633	VPA1556
LafU		ASA_0386	IYQ_09604	AAK20927.1	HMPREF1171_03084	/	/	/	/	HMPREF1167_01567	/	/	Vibrio parahaemolyticus RIMD 2210633	VPA1557
hypothetical		/	IYQ_09599	/	/	/	/	/	/	/	/	/	/
type IV pilus assembly PilZ		/	/	/	/	/	/	/	/	HMPREF1167_01566	/	/	Moritella sp. PE36	PE36_21114
membrane bound lytic murein transglycosylase D		ASA_0387	IYQ_09594	/	HMPREF1171_03083	/	/	/	/	HMPREF1167_01565	/	/	Vibrio parahaemolyticus RIMD 2210633	VPA0260
hypothetical		ASA_0388	IYQ_09589	/	HMPREF1171_03082	/	/	/	/	HMPREF1167_01564	/	/	Vibrio parahaemolyticus RIMD 2210633	VPA1558
MraZ protein, cell division protein MraZ		ASA_0389	IYQ_09584	AHA_3893	HMPREF1171_03081	AcavA_010100018861	B565_0336	HMPREF1168_00456	HMPREF1170_00110	HMPREF1167_01563	HMPREF1169_03347	C30g0048
S-adenosyl-methyltransferase MraW		ASA_0390	IYQ_09579	AHA_3892	HMPREF1171_03080	AcavA_010100018856	B565_0337	HMPREF1168_00455	HMPREF1170_00109	HMPREF1167_01562	HMPREF1169_03346	C30g0049
cell division protein FtsL		ASA_0391	IYQ_09574	AHA_3891	HMPREF1171_03079	AcavA_010100018851	B565_0338	HMPREF1168_00454	HMPREF1170_00108	HMPREF1167_01561	HMPREF1169_03345	C30g0050
peptidoglycan synthetase FtsI		ASA_0392	IYQ_09569	AHA_3890	HMPREF1171_03078	AcavA_010100018846	B565_0339	HMPREF1168_00453	HMPREF1170_00107	HMPREF1167_01560	HMPREF1169_03344	C30g0051
UDP-N-acetylmuramoylalanyl-D-glutamate--2,-diaminopimelateligase		ASA_0393	IYQ_09564	AHA_3889	HMPREF1171_03077	AcavA_010100018841	B565_0340	HMPREF1168_00452	HMPREF1170_00106	HMPREF1167_01559	HMPREF1169_03343	C30g0052
UDP-N-acetylmuramoyl-tripeptide--D-alanyl-D-alanineligase		ASA_0394	IYQ_09559	AHA_3888	HMPREF1171_03076	AcavA_010100018836	B565_0341	HMPREF1168_00451	HMPREF1170_00105	HMPREF1167_01558	HMPREF1169_03342	C30g0053
phospho-N-acetylmuramoyl-pentapeptide-transferase		ASA_0395	IYQ_09554	AHA_3887	HMPREF1171_03075	AcavA_010100018831	B565_0342	HMPREF1168_00450	HMPREF1170_00104	HMPREF1167_01557	HMPREF1169_03341	C30g0054
UDP-N-acetylmuramoylalanine--D-glutamate ligase		ASA_0396	IYQ_09549	AHA_3886	HMPREF1171_03074	AcavA_010100018826	B565_0343	HMPREF1168_00449	HMPREF1170_00103	HMPREF1167_01556	HMPREF1169_03340	C30g0055
cell division protein FtsW		ASA_0397	IYQ_09544	AHA_3885	HMPREF1171_03073	AcavA_010100018821	B565_0344	HMPREF1168_00448	HMPREF1170_00102	HMPREF1167_01555	HMPREF1169_03339	C30g0056
UDP-N-acetylglucosamine--N-acetylmuramyl-(pentapeptide) pyrophosphoryl-undecaprenol N-acetylglucosamine transferase		ASA_0398	IYQ_09539	AHA_3884	HMPREF1171_03072	AcavA_010100018816	B565_0345	HMPREF1168_00447	HMPREF1170_00101	HMPREF1167_01554	HMPREF1169_03338	C30g0057
UDP-N-acetylmuramate--alanine ligase		ASA_0399	IYQ_09534	AHA_3883	HMPREF1171_03071	AcavA_010100018811	B565_0346	HMPREF1168_00446	HMPREF1170_00100	HMPREF1167_01553	HMPREF1169_03337	C30g0058
cell division protein FtsQ		ASA_0400	IYQ_09529	AHA_3882	HMPREF1171_03070	AcavA_010100018806	B565_0347	HMPREF1168_00445	HMPREF1170_00099	HMPREF1167_01552	HMPREF1169_03336	C30g0059
cell division protein FtsA		ASA_0401	IYQ_09524	AHA_3881	HMPREF1171_03069	AcavA_010100018801	B565_0348	HMPREF1168_00444	HMPREF1170_00098	HMPREF1167_01551	HMPREF1169_03335	C30g0060
cell division protein FtsZ		ASA_0402	IYQ_09519	AHA_3880	HMPREF1171_03068	AcavA_010100018796	B565_0349	HMPREF1168_00443	HMPREF1170_00097	HMPREF1167_01550	HMPREF1169_03334	C30g0061
UDP-3-O-acyl-N-acetylglucosamine deacetylase		ASA_0403	IYQ_09514	AHA_3879	HMPREF1171_03067	AcavA_010100018791	B565_0350	HMPREF1168_00442	HMPREF1170_00096	HMPREF1167_01549	HMPREF1169_03333	C30g0062
membrane peptidase, M23/M37 family		ASA_0404	IYQ_09509	AHA_3878	HMPREF1171_03066	AcavA_010100018786	B565_0351	HMPREF1168_00441	HMPREF1170_00095	HMPREF1167_01548	HMPREF1169_03332	C30g0063
preprotein translocase, SecA subunit		ASA_0405	IYQ_09504	AHA_3877	HMPREF1171_03065	AcavA_010100018781	B565_0352	HMPREF1168_00440	HMPREF1170_00094	HMPREF1167_01547	HMPREF1169_03331	C30g0064
TPR repeat		ASA_0406	IYQ_09499	AHA_3876	HMPREF1171_03064	AcavA_010100018776	/	/	/	/	/	C30g0065	Rhodopirellula baltica WH47	RBWH47_03550
7,8-dihydro-8-oxoguanine-triphosphatase, mutator MutT protein		ASA_0407	IYQ_09494	AHA_3875	HMPREF1171_03063	AcavA_010100018771	B565_0353	HMPREF1168_00439	HMPREF1170_00093	HMPREF1167_01546	HMPREF1169_03330	C30g0066
Dephospho-CoA kinase		ASA_0408	IYQ_09489	AHA_3874	HMPREF1171_03062	AcavA_010100018766	B565_0354	HMPREF1168_00438	HMPREF1170_00092	HMPREF1167_01545	HMPREF1169_03329	C30g0067
6-phosphofructokinase, YacF protein		ASA_0409	IYQ_09484	AHA_3873	HMPREF1171_03061	AcavA_010100018761	B565_0355	HMPREF1168_00437	HMPREF1170_00091	HMPREF1167_01544	HMPREF1169_03328	C30g0068
dephospho-CoA kinase		ASA_0410	IYQ_09479	AHA_3872	HMPREF1171_03060	AcavA_010100018756	B565_0356	HMPREF1168_00436	HMPREF1170_00090	HMPREF1167_01543	HMPREF1169_03327	C30g0069
type IV prepilin peptidase TapD		ASA_0411	IYQ_09474	AHA_3871	HMPREF1171_03059	AcavA_010100018751	B565_0357	HMPREF1168_00435	HMPREF1170_00089	HMPREF1167_01542	HMPREF1169_03326	C30g0070
type IV pilus assembly protein TapC	frameshift due to 1 bp deletion	ASA_0412	potential frameshift	AHA_3870	HMPREF1171_03058	AcavA_010100018746	B565_0358	HMPREF1168_00434	HMPREF1170_00088	HMPREF1167_01541	HMPREF1169_03325	C30g0071
type IV pilus assembly protein TapB		ASA_0413	IYQ_09459	AHA_3869	HMPREF1171_03057	AcavA_010100018741	B565_0359	HMPREF1168_00433	HMPREF1170_00087	HMPREF1167_01540	HMPREF1169_03324	C30g0072
type IV prepilin TapA		/	/	AAC43995.1	/	/	/	HMPREF1168_00432	/	/	/	C30g0073	Aeromonas veronii bv. Sobria	AAD09352.1
type IV prepilin TapA		ASA_0414	IYQ_09454	AHA_3868	HMPREF1171_03056	AcavA_010100018736	/	/	/	/	/	/	Gallionella ferruginea ES-2	Galf_2551
hypothetical		/	/	/	/	/	/	/	/	HMPREF1167_01539	/	/	/
nicotinate-nucleotide pyrophosphorylase		ASA_0415	IYQ_09449	AHA_3867	HMPREF1171_03055	AcavA_010100018731	B565_0360	HMPREF1168_00431	HMPREF1170_00086	HMPREF1167_01538	HMPREF1169_03323	C30g0074
predicted aspartyl protease		ASA_0416	IYQ_09444	AHA_3866	HMPREF1171_03054	AcavA_010100018726	B565_0361	HMPREF1168_00430	HMPREF1170_00085	HMPREF1167_01537	HMPREF1169_03322	C30g0075
N-acetyl-anhydromuramyl-L-alanine amidase		ASA_0417	IYQ_09439	AHA_3865	HMPREF1171_03053	AcavA_010100018721	B565_0362	HMPREF1168_00429	HMPREF1170_00084	HMPREF1167_01536	HMPREF1169_03321	C30g0076
hypothetical		/	/	/	/	AcavA_010100018716	/	/	/	/	/	/
pyruvate dehydrogenase complex repressor, transcriptional regulator PdhR		ASA_0418	IYQ_09434	AHA_3864	HMPREF1171_03052	AcavA_010100018711	B565_0363	HMPREF1168_00428	HMPREF1170_00083	HMPREF1167_01535	HMPREF1169_03320	C30g0077
pyruvate dehydrogenase E1 component		ASA_0419	IYQ_09429	AHA_3863	HMPREF1171_03051	AcavA_010100018706	B565_0364	HMPREF1168_00427	HMPREF1170_00082	HMPREF1167_01534	HMPREF1169_03319	C30g0078
pyruvate dehydrogenase E2 component		ASA_0420	IYQ_09424	AHA_3862	HMPREF1171_03050	AcavA_010100018701	B565_0365	HMPREF1168_00426	HMPREF1170_00081	HMPREF1167_01533	HMPREF1169_03318	C30g0079
dihydrolipoamide dehydrogenase		ASA_0421	IYQ_09419	AHA_3861	HMPREF1171_03049	AcavA_010100018696	B565_0366	HMPREF1168_00425	HMPREF1170_00080	HMPREF1167_01532	HMPREF1169_03317	C30g0080
IS3 family transposase A		/	/	/	/	/	fragment of B565_1827	/	/	HMPREF1167_01531	/	/
GGDEF domain protein		ASA_0422	IYQ_09414	/	/	/	B565_0367	/	HMPREF1170_00079	HMPREF1167_01530	HMPREF1169_03316	/	Vibrio cholerae bv. albensis VL426	ZP_04415921.1
hypothetical		ASA_0423	IYQ_09409	AHA_3860	HMPREF1171_03048	AcavA_010100018691	/	HMPREF1168_00424	/	/	/	C30g0081	Vibrio brasiliensis LMG 20546	VIBR0546_15666
hemolysin secretion protein HylB		ASA_0424	IYQ_09404	AHA_3859	HMPREF1171_03047	AcavA_010100018686	/	/	/	/	/	C30g0082
methyl-accepting chemotaxis protein	frameshift due to 13 bp deletion	ASA_0425	potential frameshift	AHA_3858	HMPREF1171_03045 (partial), HMPREF1171_03046 (partial)	AcavA_010100018681	B565_0368	HMPREF1168_00423	HMPREF1170_00078	HMPREF1167_01529	HMPREF1169_03315	C30g0083
patatin family outer membrane protein		ASA_0426	IYQ_09389	AHA_3857	HMPREF1171_03044	AcavA_010100018676	B565_0369	HMPREF1168_00422	HMPREF1170_00077	HMPREF1167_01528	HMPREF1169_03314	C30g0084
aconitate hydratase 2		ASA_0427	IYQ_09384	AHA_3856	HMPREF1171_03043	AcavA_010100018671	B565_0370	HMPREF1168_00421	HMPREF1170_00076	HMPREF1167_01527	HMPREF1169_03313	C30g0085
putative alpha-1,2-mannosidase		/	/	/	/	/	/	HMPREF1168_00420	/	/	/	/	Photobacterium damselae subsp. damselae CIP 102761	ZP_06156955.1
EAL domain protein		ASA_0428	IYQ_09379	AHA_3855	HMPREF1171_03042	AcavA_010100018666	B565_0371	HMPREF1168_00419	HMPREF1170_00075	HMPREF1167_01526	HMPREF1169_03312	C30g0086
3-ketoacyl-ACP reductase FabG, short-chain dehydrogenase/reductase		ASA_0429	IYQ_09374	/	/	/	/	/	/	/	/	/	Serratia odorifera 4Rx13	SOD_d03320
transcriptional regulator, LysR family		ASA_0430	IYQ_09369	/	/	/	/	/	/	/	/	/	Shewanella putrefaciens CN-32	Sputcn32_0111
transcriptional regulator, LysR family, HTH-type transcriptional regulator TrpI		ASA_0431	IYQ_09364	AHA_3854	HMPREF1171_03041	AcavA_010100018661	/	/	/	/	/	C30g0087	Burkholderia ambifaria MEX-5	ZP_02909959.1
lysine exporter family protein		ASA_0432	IYQ_09359	AHA_3853	HMPREF1171_03040	AcavA_010100018656	/	/	/	/	/	C30g0088	Burkholderia ambifaria MEX-5	ZP_02909958.1
FAD-dependent oxidoreductase		ASA_0433	IYQ_09354	AHA_3852	HMPREF1171_03039	AcavA_010100018651	B565_0372	HMPREF1168_00418	HMPREF1170_00074	HMPREF1167_01525	HMPREF1169_03311	C30g0089
Cobalamin synthesis protein/P47K family protein		ASA_0434	IYQ_09349	AHA_3851	HMPREF1171_03038	AcavA_010100018646	B565_0373	HMPREF1168_00417	HMPREF1170_00073	HMPREF1167_01524	HMPREF1169_03310	C30g0090
RND multidrug efflux transporter, acriflavin resistance protein		/	/	/	/	/	B565_0374	/	HMPREF1170_00072	HMPREF1167_01523	HMPREF1169_03309	/	Shewanella baltica OS185	Shew185_2988
Efflux transporter, RND family, MFP subunit		/	/	/	/	/	B565_0375	/	HMPREF1170_00071	HMPREF1167_01522	HMPREF1169_03308	/	Shewanella baltica OS185	Shew185_2987
TetR family transcriptional regulator		/	/	/	/	/	B565_0376	/	HMPREF1170_00070	HMPREF1167_01521	HMPREF1169_03307	/	Shewanella baltica OS185	Shew185_2986
drug resistance transporter, EmrB/QacA family		ASA_0435	IYQ_09344	AHA_3850	HMPREF1171_03037	AcavA_010100018641	B565_0377	HMPREF1168_00416	HMPREF1170_00069	HMPREF1167_01520	HMPREF1169_03306	C30g0091
putative DNA-binding protein		ASA_0436	IYQ_09339	AHA_3849	HMPREF1171_03036	AcavA_010100018636	B565_0378	HMPREF1168_00415	HMPREF1170_00068	HMPREF1167_01519	HMPREF1169_03305	C30g0092
7,8-dihydro-6-hydroxymethylpterin-pyrophosphokinase, FolK		ASA_0437	IYQ_09334	AHA_3848	HMPREF1171_03035	AcavA_010100018631	B565_0379	HMPREF1168_00414	HMPREF1170_00067	HMPREF1167_01518	HMPREF1169_03304	C30g0093
dihydroneopterin aldolase, FolB		ASA_0438	IYQ_09329	AHA_3847	HMPREF1171_03034	AcavA_010100018626	B565_0380	HMPREF1168_00413	HMPREF1170_00066	HMPREF1167_01517	HMPREF1169_03303	C30g0094
glycerol-3-phosphate acyltransferase		ASA_0439	IYQ_09324	AHA_3846	HMPREF1171_03033	AcavA_010100018621	B565_0381	HMPREF1168_00412	HMPREF1170_00065	HMPREF1167_01516	HMPREF1169_03302	C30g0095
tRNA-Phe		ASA_0440	IYQ_t09657	AHA_3845	/	AcavA_010100t19089	B565_t010	?	?	?	?	?
tRNA-Thr		ASA_0441	IYQ_t09655	AHA_3844	/	AcavA_010100t19087	B565_t011	?	?	?	?	?
tRNA-Phe		ASA_0442	IYQ_t09653	AHA_3843	/	AcavA_010100t19085	B565_t012	?	?	?	?	?
tRNA-Asn		ASA_0443	IYQ_t09651	AHA_3842	/	AcavA_010100t19083	B565_t013	?	?	?	?	?
IS3 family transposase A (fragment)		/	/	/	/	AcavA_010100018616	/	/	/	/	/	/
IS3 family transposase A (fragment)		/	/	/	/	AcavA_010100018611	/	/	/	/	/	/
hypothetical		ASA_0444	IYQ_09319	/	HMPREF1171_03031	/	/	/	/	HMPREF1167_01514	/	C30g0097	Shewanella	Shew_0247
hypothetical (homologue ASA_0459)		ASA_0445	IYQ_09314	AHA_3840	/	/	B565_0383	/	/	HMPREF1167_01513	HMPREF1169_03300	/	Klebsiella oxytoca	EHS91238.1
hypothetical		/	IYQ_09309	/	/	/	/	/	/	/	/	/	/
hypothetical		ASA_0446	IYQ_09304	/	/	/	/	/	/	/	/	/	/
hypothetical		ASA_0447	IYQ_09299	/	/	/	/	/	/	/	/	/	Vibrio alginolyticus	V12G01_07728
hypothetical		ASA_0448	IYQ_09294	AHA_1080	/	AcavA_010100007767	B565_3130	/	/	/	/	/
phage integrase		ASA_0449	IYQ_09289	/	/	AcavA_010100007827	B565_3152	/	/	/	/	/	Enterobacter cloacae	ECL_00396
IS630, ISAS4	interrupted, intergenic	ASA_0450, 811 nt	?	/	/	/	/	/	/	/	/	/
IS3- family transposase, ISAS 7		ASA_0451	?	/	/	/	/	/	/	/	/	/
IS3- family transposase, ISAS 7		ASA_0452	?	/	/	/	/	/	/	/	/	/
IS630, ISAS4	interrupted, intergenic	ASA_0450, 251 nt	IYQ_09272	/	/	/	/	/	/	/	/	/
SMI1 / KNR4 family (SUKH-1)		ASA_0453	IYQ_09267	/	/	/	/	/	/	/	/	/	Bacillus thuringiensis	ZP_04081902.1
lipoprotein		ASA_0454	IYQ_09262	AHA_1831	/	AcavA_010100006830	/	/	/	/	/	/
transposase B		ASA_0455	IYQ_09257	/	/	/	/	/	/	/	/	/
transposase A		ASA_0456	IYQ_09252	/	/	/	/	/	/	/	/	/
tRNA-Leu		ASA_0457	IYQ_t09289	?	?	?	?	?	?	?	?	?
Ion channel family		ASA_0458	IYQ_09247	AHA_3841	HMPREF1171_03032	AcavA_010100018600	/	/	/	/	/	C30g0096	Salmonella enterica	CAX68168.1
hypothetical	homologue ASA_0445	ASA_0459	IYQ_09242	AHA_3840	/	/	B565_0383	/	/	/	/	/	Klebsiella oxytoca	EHS91238.1
transporter gate domain-containing protein		ASA_0460	IYQ_09237	AHA_3839	HMPREF1171_03030	/	B565_0382	HMPREF1168_00411	HMPREF1170_00064	HMPREF1167_01515	HMPREF1169_03301	C30g0098	Prevotella micans	ZP_09590648.1
hypothetical		/	/	/	/	/	/	/	HMPREF1170_00063	/	/	/	Marinobacter hydrocarbonoclasticus ATCC 49840	MARHY3696
hypothetical		/	/	/	/	/	/	/	HMPREF1170_00062	/	/	/	Vibrio rotiferianus DAT722	VrotD_09706
hypothetical		/	/	/	/	/	/	/	HMPREF1170_00061	/	/	/	Vibrio rotiferianus DAT722	VrotD_09701
hypothetical		/	/	/	/	/	/	/	HMPREF1170_00060	/	/	/	Vibrio rotiferianus DAT722	VrotD_09691
B3/4 domain protein		ASA_0461	IYQ_09232	AHA_2537	/	/	/	HMPREF1168_00410	/	/	/	/	Serratia odorifera 4Rx13	ZP_06190333.1
chemotaxis protein CheV		ASA_0462	IYQ_09227	AHA_3838	HMPREF1171_03029	/	B565_0470	HMPREF1168_00340	HMPREF1170_04010	HMPREF1167_01448	HMPREF1169_03212	C30g0099	Bacillus thuringiensis phage MZTP02	AAX62130.1
short chain dehydrogenase		ASA_0463	IYQ_09222	AHA_3836	HMPREF1171_03028	/	B565_0469	HMPREF1168_00341	HMPREF1170_04011	HMPREF1167_01449	HMPREF1169_03213	C30g0100	Bacillus thuringiensis phage MZTP02	AAX62135.1
ATPase family, putative		ASA_0464	IYQ_09217	AHA_3837	HMPREF1171_03027	AcavA_010100018505	B565_p001, potential pseudogene	HMPREF1168_00342	HMPREF1170_04012	HMPREF1167_01450	HMPREF1169_03214	C30g0101	Tolumonas auensis	Tola_3020
transcriptional activator HlyU		ASA_0465	IYQ_09212	AHA_3835	HMPREF1171_03026	AcavA_010100018510	B565_0467	HMPREF1168_00343	HMPREF1170_04013	HMPREF1167_01451	HMPREF1169_03215	C30g0102
bacterioferritin-associated ferredoxin		ASA_0466	IYQ_09207	AHA_3834	HMPREF1171_03025	AcavA_010100018515	B565_0468	HMPREF1168_00344	HMPREF1170_04014	HMPREF1167_01452	HMPREF1169_03216	C30g0103
bacterioferritin		ASA_0467	IYQ_09202	AHA_3833	HMPREF1171_03024	AcavA_010100018520	B565_0466	HMPREF1168_00345	HMPREF1170_04015	HMPREF1167_01453	HMPREF1169_03217	C30g0104
putative lipoprotein, ounterparts found in phytopathogens		ASA_0468	IYQ_09197	AHA_3832	HMPREF1171_03023	/	/	HMPREF1168_00346	/	HMPREF1167_01454	/	C30g0105	Photobacterium damselae subsp. damselae CIP 102761	VDA_000744
methylglyoxal synthase		ASA_0469	IYQ_09192	AHA_3831	HMPREF1171_03022	AcavA_010100018525	B565_0465	HMPREF1168_00347	HMPREF1170_04016	HMPREF1167_01455	HMPREF1169_03218	C30g0106
hypothetical		ASA_0470	IYQ_09187	AHA_3830	HMPREF1171_03021	AcavA_010100018530	B565_0257	HMPREF1168_01151	HMPREF1170_00189	HMPREF1167_01682	HMPREF1169_03425	C30g0107
hypothetical		/	/	/	/	/	/	/	/	/	/	C30g0108	/
Ca2+/Na+ antiporter		ASA_0471	IYQ_09182	AHA_3829	HMPREF1171_03020	AcavA_010100018535	B565_0258	HMPREF1168_01152	HMPREF1170_00188	HMPREF1167_01681	HMPREF1169_03424	C30g0109
L-asparaginase II		ASA_0472	IYQ_09177	AHA_3828	HMPREF1171_03019	AcavA_010100018540	B565_3596	HMPREF1168_01307	HMPREF1170_00875	HMPREF1167_01485	HMPREF1169_00123	C30g0110
Copper-transporting ATPase Ran1		ASA_0473	IYQ_09172	AHA_3827	HMPREF1171_03018	AcavA_010100018545	B565_3595	HMPREF1168_01308	HMPREF1170_00876	HMPREF1167_01484	HMPREF1169_00124	C30g0111
transcriptional regulator, LacI family		ASA_0474	IYQ_09167	/	/	/	/	/	/	/	/	/	Photobacterium profundum SS9	PBPRB2003
glycoporin		ASA_0475	IYQ_09162	/	/	/	/	/	/	/	/	/	Halomonas elongata DSM 2581	YP_003897862.1
ROK family protein		ASA_0476	IYQ_09157	/	/	/	/	/	/	/	/	/	Tolumonas auensis DSM 9187	Tola_0448
PcaU-like transcriptional regulator		/	/	/	/	/	/	HMPREF1168_03778	/	/	/	/	Acinetobacter radioresistens DSM 6976 = NBRC 102413	GAB74945.1
putative biphenyl dioxygenase system ferredoxin component		/	/	/	/	/	/	HMPREF1168_03777	/	/	/	/	Acinetobacter radioresistens DSM 6976 = NBRC 102413	GAB74944.1
hypothetical		/	/	/	/	/	/	HMPREF1168_03776	/	/	/	/	Acinetobacter radioresistens DSM 6976 = NBRC 102413	GAB74943.1
Rieske [2Fe-2S] domain protein, vanillate O-demethylase oxygenase subunit (VanA-like)		/	/	/	/	/	/	HMPREF1168_03775	/	/	/	/	Acinetobacter radioresistens DSM 6976 = NBRC 102413	GAB74942.1
3-ketoacyl-ACP reductase, dehydrogenase		/	/	/	/	/	/	HMPREF1168_03774	/	/	/	/	Acinetobacter radioresistens DSM 6976 = NBRC 102413	GAB74941.1
lactoylglutathione lyase		/	/	/	/	/	/	HMPREF1168_03773	/	/	/	/	Acinetobacter radioresistens DSM 6976 = NBRC 102413	GAB74940.1
putative rhodocoxin reductase		/	/	/	/	/	/	HMPREF1168_03772	/	/	/	/	Acinetobacter radioresistens DSM 6976 = NBRC 102413	GAB74939.1
prD-glucarate permease , major facilitator superfamily MFS_1		/	/	/	/	/	/	HMPREF1168_03771	/	/	/	/	Acinetobacter radioresistens DSM 6976 = NBRC 102413	GAB74938.1
cupin domain-containing protein		/	/	/	/	/	/	HMPREF1168_03770	/	/	/	/	Acinetobacter radioresistens DSM 6976 = NBRC 102413	GAB74936.1
alpha/beta superfamily hydrolase/acyltransferase		/	/	/	/	/	/	HMPREF1168_03769	/	/	/	/	Acinetobacter radioresistens DSM 6976 = NBRC 102413	GAB74936.1
3-oxoacyl-[acyl-carrier-protein] reductase		/	/	/	/	/	/	HMPREF1168_03768	/	/	/	/	Acinetobacter radioresistens DSM 6976 = NBRC 102413	GAB74935.1
putative L-aspartate dehydrogenase		/	/	/	/	/	/	HMPREF1168_03767	/	/	/	/	Acinetobacter radioresistens DSM 6976 = NBRC 102413	GAB74934.1
putative aldehyde dehydrogenase		/	/	/	/	/	/	HMPREF1168_03766	/	/	/	/	Acinetobacter radioresistens DSM 6976 = NBRC 102413	GAB74933.1
putative acetolactate synthase large subunit		/	/	/	/	/	/	HMPREF1168_03765	/	/	/	/	Acinetobacter radioresistens DSM 6976 = NBRC 102413	GAB74932.1
cellobiose phosphotransferase system protein		/	/	/	/	/	B565_2907	HMPREF1168_03764	HMPREF1170_01545	/	HMPREF1169_00789	/	Yersinia pestis KIM10+	y1255
Phospho-beta-glucosidase B		/	/	/	/	/	B565_2906	HMPREF1168_03763	HMPREF1170_01546	/	HMPREF1169_00790	/	Salmonella typhimurium LT2	STM1316
HTH-type transcriptional regulator chbR		/	/	/	/	/	B565_2905	HMPREF1168_03762	HMPREF1170_01547	/	HMPREF1169_00791	/	Yersinia pestis KIM10+	y1254
PTS system, cellobiose-specific IIA component		ASA_0477	IYQ_09152	/	/	AcavA_010100005794	B565_2904	HMPREF1168_03761	HMPREF1170_01548	/	HMPREF1169_00792	/	Photobacterium profundum SS9	PBPRB2005
glycoside hydrolase, family 1		ASA_0478	IYQ_09147	/	/	AcavA_010100005799	B565_2903	HMPREF1168_03760	HMPREF1170_01549	/	HMPREF1169_00793	/	Photobacterium profundum SS9	PBPRB2006
PEP-dependent phosphotransferase enzyme II for cellobiose		/	/	/	/	/	B565_2902	HMPREF1168_03759	HMPREF1170_01550	/	HMPREF1169_00794	/	Yersinia pestis KIM10+	y1252
PTS system lactose/cellobiose family transporter subunit IIB, Cellobiose-specific phosphotransferase enzyme IIB component		/	/	/	/	/	B565_2901	HMPREF1168_03758	HMPREF1170_01551	/	HMPREF1169_00795	/	Yersinia pestis KIM10+	y1251
PTS system cellobiose-specific component IIC		ASA_0479	IYQ_09142	/	/	AcavA_010100005804	/	/	/	/	/	/	Vibrio shilonii AK1	ZP_01865434.1
PTS system cellobiose-specific IIB component		ASA_0480	IYQ_09137	/	/	AcavA_010100005809	/	/	/	/	/	/	Vibrio shilonii AK1	ZP_01865433.1
PTS system cellobiose-specific component IIC		ASA_0481	IYQ_09132	/	/	AcavA_010100005804	/	/	/	/	/	/	Klebsiella oxytoca 10-5243	EHS93594.1
cellulose 1,4-beta-cellobiosidase		/	/	/	/	AcavA_010100005814	/	/	/	/	/	/	Klebsiella pneumoniae 342	YP_002235769.1
putative glucan 1,4-beta-glucosidase		/	/	/	/	AcavA_010100005819	/	/	/	/	/	/	Klebsiella pneumoniae 342	YP_002235768.1
N-acetylglucosamine regulated methyl-accepting chemotaxis protein		/	/	/	/	AcavA_010100005824	/	/	/	/	/	/	Vibrio cholerae BJG-01	EGS73574.1
ABC-type sugar transport system, periplasmic component		/	/	/	/	AcavA_010100005829	/	/	/	/	/	/	Vibrio cholerae BJG-01	EGS73573.1
sugar binding transcriptional regulator, LacI family protein		/	/	/	/	AcavA_010100005834	/	/	/	/	/	/	Klebsiella pneumoniae 342	YP_002235772.1
malM protein homolog		/	/	/	/	AcavA_010100005839	/	/	/	/	/	/	Klebsiella pneumoniae 342	YP_002235773.1
maltoporin		/	/	/	/	AcavA_010100005844	/	/	/	/	/	/	Klebsiella pneumoniae 342	YP_002235774.1
S-layer domain-containing protein		/	/	/	/	AcavA_010100005849	/	/	/	/	/	/	Vibrio harveyi HY01	ZP_01984821.1
hypothetical		/	/	/	/	AcavA_010100005854	/	/	/	/	/	/	/
hypothetical		/	/	/	/	AcavA_010100005859	/	/	/	/	/	/	/
predicted permease		ASA_0482	IYQ_09127	AHA_3826	HMPREF1171_03017	AcavA_010100018550	B565_3594	HMPREF1168_01309	HMPREF1170_00877	HMPREF1167_01483	HMPREF1169_00125	C30g0112
trehalose operon repressor		ASA_0483	IYQ_09122	AHA_3825	HMPREF1171_03016	AcavA_010100018555	B565_3593	HMPREF1168_01310	HMPREF1170_00878	HMPREF1167_01482	HMPREF1169_00126	C30g0113
hypothetical		/	/	/	/	/	/	/	/	/	/	C30g0114	/
PTS system, trehalose-specific IIBC component		ASA_0484	potential frameshift	AHA_3824	HMPREF1171_03015	AcavA_010100018560	B565_3592	HMPREF1168_01311	HMPREF1170_00879	HMPREF1167_01481	HMPREF1169_00127	C30g0115
Trehalose-6-phosphate hydrolase		ASA_0485	IYQ_09107	AHA_3823	HMPREF1171_03014	AcavA_010100018565	B565_3591	HMPREF1168_01312	HMPREF1170_00880	HMPREF1167_01480	HMPREF1169_00128	C30g0116
maltose O-acetyltransferase		ASA_0486	IYQ_09102	AHA_3822	HMPREF1171_03013	AcavA_010100018570	B565_3590	HMPREF1168_01313	HMPREF1170_00881	HMPREF1167_01479	HMPREF1169_00129	C30g0117
transcriptional regulator, AsnC family		/	/	AHA_3821	/	AcavA_010100018575	/	/	/	/	/	/	Rhodospirillum photometricum DSM 122	RSPPHO_00168
transporter, 10 TMS drug/metabolite exporter (DME) family		/	/	AHA_3820	/	AcavA_010100018580	/	/	/	/	/	/	Rhodospirillum photometricum DSM 122	RSPPHO_01908
hypothetical	homologue to ASA_4025, ASA_4007	ASA_0487	IYQ_09097	AHA_3819, AHA_3979, AHA_3967	HMPREF1171_03012, homologous to HMPREF1171_03208	AcavA_010100018590, AcavA_010100019224, AcavA_010100016270	B565_0216	HMPREF1168_01116	HMPREF1170_00228	HMPREF1167_01721	HMPREF1169_03463	C30g0118
hypothetical, rod shape-determining protein MreC, subtype		/	/	/	/	AcavA_010100018595	/	/	/	/	/	/	Rheinheimera nanhaiensis E407-8	RNAN_1563
putative cytochrome c oxidase, subunit II		/	/	/	/	AcavA_010100018500	/	/	/	/	/	/	Grimontia hollisae CIP 101886	VHA_000553
cytochrome-c oxidase		/	/	/	/	AcavA_010100018495	/	/	/	/	/	/	Grimontia hollisae CIP 101886	VHA_000552
cytochrome C oxidase assembly protein		/	/	/	/	AcavA_010100018490	/	/	/	/	/	/	Grimontia hollisae CIP 101886	VHA_000551
cytochrome c oxidase subunit III		/	/	/	/	AcavA_010100018485	/	/	/	/	/	/	Grimontia hollisae CIP 101886	VHA_000550
hypothetical		/	/	/	/	AcavA_010100018480	/	/	/	/	/	/	Grimontia hollisae CIP 101886	VHA_000549
cytochrome oxidase biogenesis protein Surf1 facilitates heme A insertion		/	/	/	/	AcavA_010100018475	/	/	/	/	/	/	Grimontia hollisae CIP 101886	VHA_000548
hypothetical		/	/	/	/	AcavA_010100018470	/	/	/	/	/	/	Vibrio furnissii NCTC 11218	vfu_B01106
cytochrome oxidase assembly		/	/	/	/	AcavA_010100018465	/	/	/	/	/	/	Vibrio furnissii NCTC 11218	vfu_B01107
protoheme IX farnesyltransferase		/	/	/	/	AcavA_010100018460	/	/	/	/	/	/	Vibrio furnissii NCTC 11218	vfu_B01108
gamma-aminobutyraldehyde dehydrogenase, 1-pyrroline dehydrogenase		/	/	AHA_3818	HMPREF1171_03008	AcavA_010100018455	B565_1619	HMPREF1168_03146	HMPREF1170_02847	/	HMPREF1169_02060	C30g0122	Sinorhizobium fredii HH103	SFHH103_02070
ABC transporter, permease protein		/	/	AHA_3817	HMPREF1171_03007	AcavA_010100018450	B565_1618	HMPREF1168_03147	HMPREF1170_02848	/	HMPREF1169_02061	C30g0123	Sinorhizobium fredii HH103	SFHH103_02069
ABC transporter, permease protein		/	/	AHA_3816	HMPREF1171_03006	AcavA_010100018445	B565_1617	HMPREF1168_03148	HMPREF1170_02849	/	HMPREF1169_02062	C30g0124	Sinorhizobium fredii HH103	SFHH103_02068
ABC transporter, ATP-binding protein		/	/	AHA_3815	HMPREF1171_03005	AcavA_010100018440	B565_1616	HMPREF1168_03149	HMPREF1170_02850	/	HMPREF1169_02063	C30g0125	Pseudomonas fluorescens Q2-87	EJL02329.1
ABC transporter, periplasmic substrate-binding protein		/	/	AHA_3814	HMPREF1171_03004	AcavA_010100018435	B565_1615	HMPREF1168_03150	HMPREF1170_02851	/	HMPREF1169_02064	C30g0126	Sinorhizobium fredii HH103	SFHH103_02066
transcriptional regulator		/	/	AHA_3813	HMPREF1171_03003	AcavA_010100018430	B565_1614	HMPREF1168_03151	HMPREF1170_02852	/	HMPREF1169_02065	C30g0127	Sinorhizobium fredii HH103	SFHH103_02065
Na+/H+ antiporter		ASA_0488	IYQ_09092	AHA_3812	HMPREF1171_03002	AcavA_010100018425	B565_3580	HMPREF1168_01324	HMPREF1170_00892	HMPREF1167_03592	HMPREF1169_00140	C30g0128
hypothetical		ASA_0489	IYQ_09087	AHA_3810	HMPREF1171_03001	AcavA_010100018420	B565_3579	HMPREF1168_01325	HMPREF1170_00893	HMPREF1167_03593	HMPREF1169_00141	C30g0129
hypothetical		ASA_0490	IYQ_09082	AHA_3811	HMPREF1171_03000	AcavA_010100018415	B565_3578	HMPREF1168_01326	HMPREF1170_00894	HMPREF1167_03594	HMPREF1169_00142	C30g0130
tRNA-Leu		ASA_0491	IYQ_t09287	AHA_3809	HMPREF1171_04512	AcavA_010100t18611	B565_t081	HMPREF1168_04144	?	?	?	?
tRNA-Leu		ASA_0492	IYQ_t09285	AHA_3808	?	AcavA_010100t18609	B565_t080	?	?	?	?	?
tRNA-Leu		ASA_0493	IYQ_t09283	AHA_3807	?	AcavA_010100t18607	B565_t079	?	?	?	?	?
tRNA-Leu		ASA_0494	IYQ_t09281	AHA_3806	HMPREF1171_04511	?	B565_t078	HMPREF1168_04145	?	?	?	?
tRNA-Leu		ASA_0495	IYQ_t09279	AHA_3805	HMPREF1171_04510	?	B565_t077	HMPREF1168_04146	?	?	?	?
glycogen synthase		ASA_0496	IYQ_09077	AHA_3804	HMPREF1171_02999	AcavA_010100018410	B565_3577	HMPREF1168_01327	HMPREF1170_00895	HMPREF1167_03595	HMPREF1169_00143	C31g0001
glucose-1-phosphate adenylyltransferase		ASA_0497	IYQ_09072	AHA_3803	HMPREF1171_02998	AcavA_010100018405	B565_3576	HMPREF1168_01328	HMPREF1170_00896	HMPREF1167_03596	HMPREF1169_00144	C31g0002
ribosomal RNA small subunit methyltransferase C		ASA_0498	IYQ_09067	AHA_3802	HMPREF1171_02997	AcavA_010100018400	B565_3575	HMPREF1168_01329	HMPREF1170_00897	HMPREF1167_03597	HMPREF1169_00145	C31g0003
dihydrodipicolinate synthase		ASA_0499	IYQ_09062	AHA_3801	HMPREF1171_02996	AcavA_010100018395	B565_3574	HMPREF1168_01330	HMPREF1170_00898	HMPREF1167_03598	HMPREF1169_00146	C31g0004
GGDEF domain protein		ASA_0500	IYQ_09057	AHA_3800	HMPREF1171_02995	AcavA_010100018390	B565_0590	HMPREF1168_01463	HMPREF1170_03889	HMPREF1167_01338	HMPREF1169_03092	C31g0005
diguanylate phosphodiesterase, sensory box/GGDEF family protein		ASA_0501	potential frameshift, IYQ_09052	AHA_3799	HMPREF1171_02994	/	B565_0589	HMPREF1168_01462	HMPREF1170_03890	HMPREF1167_01339	HMPREF1169_03093	C31g0006	Pseudoalteromonas atlantica T6c	Patl_3947
predicted phosphatase/phosphohexomutase		ASA_0502	IYQ_09037	AHA_3798	HMPREF1171_02993	AcavA_010100018385	B565_0588	HMPREF1168_01461	HMPREF1170_03891	HMPREF1167_01340	HMPREF1169_03094	C31g0007
putative Hfq family protein		ASA_0503	IYQ_09032	AHA_3797	HMPREF1171_02992	AcavA_010100018380	B565_0587	HMPREF1168_01460	HMPREF1170_03892	HMPREF1167_01341	HMPREF1169_03095	C31g0008
paraquat-inducible protein A		ASA_0504	IYQ_09027	AHA_3796	HMPREF1171_02991	AcavA_010100018375	B565_0586	HMPREF1168_01459	HMPREF1170_03893	HMPREF1167_01342	HMPREF1169_03096	C31g0009
paraquat-inducible protein B		ASA_0505	IYQ_09022	AHA_3795	HMPREF1171_02990	AcavA_010100018370	B565_0585	HMPREF1168_01458	HMPREF1170_03894	HMPREF1167_01343	HMPREF1169_03097	C31g0010
lipoprotein		ASA_0506	IYQ_09017	AHA_3794	HMPREF1171_02989	AcavA_010100018365	B565_0584	HMPREF1168_01457	HMPREF1170_03895	HMPREF1167_01344	HMPREF1169_03098	C31g0011
outer membrane protein A	homologue to ASA_0124	ASA_0507	IYQ_09012	AHA_3793, homology to AHA_4200	HMPREF1171_02988, homology to HMPREF1171_03423	AcavA_010100018360, AcavA_010100020103	B565_0558, homology to B565_3836	HMPREF1168_01431, homology to HMPREF1168_00647	HMPREF1170_03921, homology to HMPREF1170_00631	HMPREF1167_01370, homology to HMPREF1167_03311	HMPREF1169_03124, homology to HMPREF1169_03864	C31g0012
family 3 extracellular solute-binding protein		ASA_0508	IYQ_09007	AHA_3792	HMPREF1171_02987, homology to HMPREF1171_02204	/	homology to B565_1086	homology to HMPREF1168_03796	homology to HMPREF1170_03393	homology to HMPREF1167_00823	homology to HMPREF1169_02600	C31g0013, C1g0411	Pseudomonas stutzeri CCUG 29243	A458_19585
glycerophospholipid-cholesterol acyltransferase		ASA_0509	IYQ_09002	AHA_3791	HMPREF1171_02986	AcavA_010100018355	B565_0557	HMPREF1168_01430	HMPREF1170_03922	HMPREF1167_01371	HMPREF1169_03125	C31g0014
OB-fold nucleic acid binding domain-containing protein		ASA_0510	IYQ_08997	AHA_3790	HMPREF1171_02985	AcavA_010100018350	B565_0556	HMPREF1168_01429	HMPREF1170_03923	HMPREF1167_01372	HMPREF1169_03126	C31g0015
membrane-bound lytic murein transglycosylase C		ASA_0511	IYQ_08992	AHA_3789	HMPREF1171_02984	AcavA_010100018345	B565_0555	HMPREF1168_01428	HMPREF1170_03924	HMPREF1167_01373	HMPREF1169_03127	C31g0016
oxidative damage protection protein		ASA_0512	IYQ_08987	AHA_3788	HMPREF1171_02983	AcavA_010100018340	B565_0554	HMPREF1168_01427	HMPREF1170_03925	HMPREF1167_01374	HMPREF1169_03128	C31g0017
A/G-specific adenine glycosylase		ASA_0513	IYQ_08982	AHA_3787	HMPREF1171_02982	AcavA_010100018335	B565_0553	HMPREF1168_01426	HMPREF1170_03926	HMPREF1167_01375	HMPREF1169_03129	C31g0018
hypothetical		/	/	/	/	/	B565_0552	/	/	/	/	/	/
general secretion pathway protein B		ASA_0514	IYQ_08977	AHA_3786	HMPREF1171_02981	AcavA_010100018330	B565_2888	HMPREF1168_03745	HMPREF1170_01564	HMPREF1167_02614	HMPREF1169_00808	C31g0019
general secretion pathway protein A		ASA_0515	IYQ_08972	AHA_3785	HMPREF1171_02980	AcavA_010100018325	B565_2887	HMPREF1168_03744	HMPREF1170_01565	HMPREF1167_02613	HMPREF1169_00809	C31g0020
response regulator receiver		/	/	/	/	/	B565_2886	/	HMPREF1170_01566	HMPREF1167_02612	HMPREF1169_00810	C1g0438	Oceanospirillum sp. MED92	MED92_03697
hypothetical		/	IYQ_08967	/	/	/	/	/	/	/	/	/	/
multifunctional CCA protein		ASA_0516	IYQ_08962	AHA_3784	HMPREF1171_02979	AcavA_010100018320	B565_0551	HMPREF1168_01425	HMPREF1170_03927	HMPREF1167_01376	HMPREF1169_03130	C31g0021
phosphate permease, Pho4 family protein		ASA_0517	IYQ_08957	AHA_3772	HMPREF1171_02967	AcavA_010100018315	B565_3571	HMPREF1168_01333	HMPREF1170_00901	HMPREF1167_03601	HMPREF1169_00149	C31g0033
putative phosphate transport regulator		ASA_0518	IYQ_08952	AHA_3771	HMPREF1171_02966	AcavA_010100018310	B565_3572	HMPREF1168_01332	HMPREF1170_00900	HMPREF1167_03600	HMPREF1169_00148	C31g0034
adenylate cyclase family	frameshift due to 1 bp insertion	ASA_0519	potential frameshift	AHA_3770	HMPREF1171_02965	AcavA_010100018305	B565_3573	HMPREF1168_01331	HMPREF1170_00899	HMPREF1167_03599	HMPREF1169_00147	C31g0035
TonB domain protein		ASA_0520	IYQ_08937	AHA_3769	HMPREF1171_02964	/	/	/	/	/	/	C31g0036	Colwellia psychrerythraea 34H	CPS_2645
hypothetical		/	/	/	/	/	/	/	/	/	/	C31g0037	/
lipid A biosynthesis lauroyl acyltransferase		ASA_0521	IYQ_08932	AHA_3768	HMPREF1171_02963	AcavA_010100002840	B565_0505	HMPREF1168_01379	HMPREF1170_03973	HMPREF1167_01420	HMPREF1169_03176	C31g0038
ADP-heptose synthase		ASA_0522	IYQ_08927	AHA_3767	HMPREF1171_02962	AcavA_010100002845	B565_0506	HMPREF1168_01380	HMPREF1170_03972	HMPREF1167_01419	HMPREF1169_03175	C31g0039
outer membrane channel protein TolC		ASA_0523	IYQ_08922	AHA_3766	HMPREF1171_02961	AcavA_010100002850	B565_0507	HMPREF1168_01381	HMPREF1170_03971	HMPREF1167_01418	HMPREF1169_03174	C31g0040
IS630, ISAS4	intact, intergenic	ASA_0524	?	/	/	/	/	/	/	/	/	/
ADP-ribose pyrophosphatase		ASA_0525	IYQ_08917	AHA_3765	HMPREF1171_02960	AcavA_010100002855	B565_0508	HMPREF1168_01382	HMPREF1170_03970	HMPREF1167_01417	HMPREF1169_03173	C31g0041
hypothetical		ASA_0526	IYQ_08912	AHA_3764	HMPREF1171_02959	AcavA_010100002860	B565_0509	HMPREF1168_01383	HMPREF1170_03969	HMPREF1167_01416	HMPREF1169_03172	C31g0042
cyclic AMP phosphodiesterase		ASA_0527	IYQ_08907	AHA_3763	HMPREF1171_02958	potential frameshift	B565_0510	HMPREF1168_01384	HMPREF1170_03968	HMPREF1167_01415	HMPREF1169_03171	C31g0043	Vibrio angustum S14	ZP_01236552.1
predicted esterase		ASA_0528	IYQ_08902	AHA_3762	HMPREF1171_02957	AcavA_010100002875	B565_0511	HMPREF1168_01385	HMPREF1170_03967	HMPREF1167_01414	HMPREF1169_03170	C31g0044
mutator MutT protein		ASA_0529	IYQ_08897	AHA_3761	HMPREF1171_02956	AcavA_010100002880	/	HMPREF1168_01386	HMPREF1170_03966	/	/	C31g0045	Pseudomonas aeruginosa PAO1
Glutathione-dependent formaldehyde-activating, GFA		ASA_0530	IYQ_08892	AHA_3760	HMPREF1171_02955	AcavA_010100002885	/	/	HMPREF1170_03965	/	/	C31g0046	Shewanella sp. ANA-3	Shewana3_0088
putative inner membrane protein		/	/	AHA_3759	HMPREF1171_02954	AcavA_010100002890	/	HMPREF1168_01387	/	/	/	C31g0047	Yersinia enterocolitica subsp. palearctica PhRBD_Ye1	EHB19268.1
HlyD family secretion protein, efflux transporter, RND family, MFP subunit		/	/	AHA_3758	HMPREF1171_02953	AcavA_010100002895	/	HMPREF1168_01388	/	/	/	C31g0048	Serratia proteamaculans 568	Spro_2212
hypothetical transport protein YdhK, fusaric acid resistance protein region		/	/	AHA_3757	HMPREF1171_02952	AcavA_010100002900	/	HMPREF1168_01389	/	/	/	C31g0049	Serratia proteamaculans 568	Spro_2211
DNA topoisomerase IV, B subunit		ASA_0531	IYQ_08887	AHA_3756	HMPREF1171_02951	AcavA_010100002905	B565_0512	HMPREF1168_01390	HMPREF1170_03964	HMPREF1167_01413	HMPREF1169_03169	C31g0050
topoisomerase IV subunit A		ASA_0532	IYQ_08882	AHA_3755	HMPREF1171_02950	AcavA_010100002910	B565_0513	HMPREF1168_01391	HMPREF1170_03963	HMPREF1167_01412	HMPREF1169_03168	C31g0051
hypothetical		/	/	/	/	/	/	HMPREF1168_01392	/	/	/	/	Rahnella aquatilis CIP 78.65 = ATCC 33071	Rahaq2_1706
hypothetical		/	/	/	/	/	/	/	/	/	/	C31g0052	Plasmodium chabaudi chabaudi	homology to PC106296.00.0
disulfide bond formation protein DsbB		/	/	/	HMPREF1171_02946	/	/	HMPREF1168_01393	/	/	/	/	Salmonella enterica subsp. enterica serovar Typhi str. CT18	STY2002
hypothetical		/	/	/	HMPREF1171_02945	/	/	HMPREF1168_01394	/	/	/	/	Salmonella enterica subsp. enterica serovar Typhi str. CT18	STY2001
hypothetical		/	/	/	HMPREF1171_02944	AcavA_010100002915	/	/	/	/	/	C31g0057	/
hypothetical		/	/	/	/	/	B565_0514	/	/	/	HMPREF1169_03167	/	/
hypothetical		ASA_0533	IYQ_08877	/	/	/	/	/	/	/	/	/	Escherichia coli B093	ESNG_01174
IS3-family transposase, ISAS6		ASA_0534	IYQ_08866	/	/	/	/	/	/	/	/	/
hypothetical		ASA_0535	IYQ_08861	/	/	AcavA_010100002930	/	/	/	/	/	/	Vibrio rotiferianus DAT722	VrotD_17915
putative dienelactone hydrolase		/	/	AHA_3754	HMPREF1171_02949	/	/	/	/	/	/	/	Pseudomonas entomophila L48	PSEEN2928
LysR-family transcriptional regulator		/	/	AHA_3753	HMPREF1171_02948	/	B565_0515	/	/	/	HMPREF1169_03166	C31g0053	Yersinia intermedia ATCC 29909	ZP_04635226.1
multidrug transporter homolog	homology to ASA_1851	/	homology to IYQ_11463	AHA_3752	HMPREF1171_02947	homology to AcavA_010100011496	B565_0516	/	/	/	HMPREF1169_03165	C31g0054	Erwinia sp. Ejp617	EJP617_00230
disulfide bond formation protein DsbB		/	/	/	/	/	/	/	/	/	/	C31g0055	Bartonella birtlesii LL-WM9	ME7_00804
hypothetical		/	/	/	/	/	/	/	/	/	/	C31g0056	Bartonella birtlesii LL-WM9	ME7_00805
hypothetical		/	/	/	/	/	/	/	HMPREF1170_03962	/	/	/	Vibrio furnissii CIP 102972	VFA_003124
cytidine and deoxycytidylate deaminase zinc-binding region family		/	/	/	/	/	/	/	/	HMPREF1167_01411	/	/	Escherichia coli TX1999	EGX23614.1
Amino acid/peptide transporter		/	/	/	/	/	B565_0517	HMPREF1168_01395	HMPREF1170_03961	HMPREF1167_01410	HMPREF1169_03164	/	Edwardsiella tarda EIB202	ETAE_1415
hypothetical		/	/	AHA_3751	HMPREF1171_02943	AcavA_010100002920, pFBAOT6.52	/	/	/	/	/	C31g0058	/
hypothetical		/	/	AHA_3750	HMPREF1171_02942	AcavA_010100002925	/	/	/	/	/	C31g0059	Vibrio furnissii NCTC 11218	vfu_A01451
hypothetical		ASA_0536	IYQ_08856	AHA_3749	HMPREF1171_02941	AcavA_010100002935	B565_0518	HMPREF1168_01396	HMPREF1170_03960	HMPREF1167_01409	HMPREF1169_03163	C31g0060
hypothetical		ASA_0537	IYQ_08851	AHA_3748	HMPREF1171_02940	AcavA_010100002940	B565_0519	HMPREF1168_01397	HMPREF1170_03959	HMPREF1167_01408	HMPREF1169_03162	C31g0061
hypothetical		ASA_0538	IYQ_08846	AHA_3747	HMPREF1171_02939	AcavA_010100002945	B565_0520	HMPREF1168_01398	HMPREF1170_03958	HMPREF1167_01407	HMPREF1169_03161	C31g0062
DnaJ domain protein		ASA_0539	IYQ_08841	AHA_3746	HMPREF1171_02938	AcavA_010100002950	B565_0521	HMPREF1168_01399	HMPREF1170_03957	HMPREF1167_01406	HMPREF1169_03160	C31g0063
hypothetical		/	/	/	HMPREF1171_02937	AcavA_010100002955	/	HMPREF1168_01400	/	/	/	C31g0064	Sphingobium sp. SYK-6	SLG_03070
Short-chain dehydrogenase/reductase SDR		/	/	/	/	/	B565_0522	/	HMPREF1170_03956	HMPREF1167_01405	HMPREF1169_03159	/	Desulfovibrio piger ATCC 29098	DESPIG_01011
6-phosphogluconate dehydrogenase NAD-binding protein, 3-hydroxyisobutyrate dehydrogenase		/	/	/	/	/	B565_0523	/	HMPREF1170_03955	HMPREF1167_01404	HMPREF1169_03158	/	Paenibacillus mucilaginosus KNP41	KNP414_02533
LysR family transcriptional regulatory protein		/	/	/	/	/	B565_0524	/	HMPREF1170_03954	HMPREF1167_01403	HMPREF1169_03157	/	Pseudomonas fluorescens Pf-5	PFL_4560
hypothetical		ASA_0540	/	/	/	/	/	/	/	/	/	/	/
DoxX family protein		ASA_0541	IYQ_08836	/	/	/	/	/	/	/	/	/	Erwinia tasmaniensis Et1/99	ETA_28720
hypothetical		/	IYQ_08831	/	/	/	/	/	/	/	/	/	/
copper-sensitivity suppressor D protein		ASA_0542	IYQ_08826	AHA_3745	HMPREF1171_02936	AcavA_010100002960	B565_0525	HMPREF1168_03637	HMPREF1170_03953	HMPREF1167_01402	HMPREF1169_03156	C31g0065
hypothetical		/	/	/	/	/	/	HMPREF1168_03636	/	/	/	/	/
suppression of copper sensitivity: lipoprotein modification in lgt mutants of E. coli	fragment ASA_0543	/	fragment IYQ_08821	AHA_3744, fragment AHA_3743	/	fragment, AcavA_010100002965	fragment B565_0526	/	/	/	/	C31g0066
copper-sensitivity suppressor C protein		ASA_0543	IYQ_08821	AHA_3743	HMPREF1171_02935	AcavA_010100002965	B565_0526	HMPREF1168_01401	HMPREF1170_03952	HMPREF1167_01401	HMPREF1169_03155	C31g0067
copper-sensitivity suppressor B protein		ASA_0544	IYQ_08816	AHA_3742	HMPREF1171_02934	AcavA_010100002970	B565_0527	HMPREF1168_03635	HMPREF1170_03951	HMPREF1167_01400	HMPREF1169_03154	C31g0068
copper-sensitivity suppressor A protein		ASA_0545	IYQ_08811	AHA_3741	HMPREF1171_02933	AcavA_010100002975	B565_0528	HMPREF1168_01402	HMPREF1170_03950	HMPREF1167_01399	HMPREF1169_03153	C31g0069
1-acyl-sn-glycerol-3-phosphate acyltransferase		ASA_0546	IYQ_08806	AHA_3740	HMPREF1171_02932	AcavA_010100002980	B565_0529	HMPREF1168_01403	HMPREF1170_03949	HMPREF1167_01398	HMPREF1169_03152	C31g0070
phage shock protein A		ASA_0547	IYQ_08801	AHA_3739	HMPREF1171_02931	AcavA_010100002985	B565_0530	HMPREF1168_01404	HMPREF1170_03948	HMPREF1167_01397	HMPREF1169_03151	C31g0071
phage shock protein C		ASA_0548	IYQ_08796	AHA_3738	HMPREF1171_02930	AcavA_010100002990	B565_0531	HMPREF1168_01405	HMPREF1170_03947	HMPREF1167_01396	HMPREF1169_03150	C31g0072
phage shock protein G		ASA_0549	IYQ_08791	AHA_3737	HMPREF1171_02929	AcavA_010100002995	B565_0532	HMPREF1168_01406	HMPREF1170_03946	HMPREF1167_01395	HMPREF1169_03149	C31g0073
endo/excinuclease domain protein		ASA_0550	IYQ_08786	AHA_3736	HMPREF1171_02928	AcavA_010100003000	B565_0533	HMPREF1168_01407	HMPREF1170_03945	HMPREF1167_01394	HMPREF1169_03148	C31g0074
ABC-type transporter, periplasmic binding protein		ASA_0551	IYQ_08781	AHA_3734	HMPREF1171_02927	/	B565_0534	HMPREF1168_01408	HMPREF1170_03944	HMPREF1167_01393	HMPREF1169_03147	C31g0075	Azoarcus sp. KH32C	AZKH_4484
RarD protein		ASA_0552	IYQ_08776	AHA_3735	HMPREF1171_02926	AcavA_010100003005	B565_0535	HMPREF1168_01409	HMPREF1170_03943	HMPREF1167_01392	HMPREF1169_03146	C31g0076
uracil-DNA glycosylase		ASA_0553	IYQ_08771	AHA_3733	HMPREF1171_02925	AcavA_010100003010	B565_0536	HMPREF1168_01410	HMPREF1170_03942	HMPREF1167_01391	HMPREF1169_03145	C31g0077
transporter, drug/metabolite exporter family		ASA_0554	IYQ_08766	AHA_3732	HMPREF1171_02924	AcavA_010100003015	B565_0537	HMPREF1168_01411	HMPREF1170_03941	HMPREF1167_01390	HMPREF1169_03144	C31g0078
transcriptional regulator, LysR family		ASA_0555	IYQ_08761	AHA_3731	HMPREF1171_02923	AcavA_010100003020	B565_0538	HMPREF1168_01412	HMPREF1170_03940	HMPREF1167_01389	HMPREF1169_03143	C31g0079
ABC-type high affinity zinc transporter, permease component		ASA_0556	IYQ_08756	AHA_3730	HMPREF1171_02922	AcavA_010100003025	B565_0539	HMPREF1168_01413	HMPREF1170_03939	HMPREF1167_01388	HMPREF1169_03142	C31g0080
ABC-type high-affinity zinc transporter, ATP-binding protein		ASA_0557	IYQ_08751	AHA_3729	HMPREF1171_02921	AcavA_010100003030	B565_0540	HMPREF1168_01414	HMPREF1170_03938	HMPREF1167_01387	HMPREF1169_03141	C31g0081
ABC-type high affinity zinc transporter, periplasmic binding protein		ASA_0558	IYQ_08746	AHA_3728	HMPREF1171_02920	AcavA_010100003035	B565_0541	HMPREF1168_01415	HMPREF1170_03937	HMPREF1167_01386	HMPREF1169_03140	C31g0082
TRAP-type transport system, periplasmic component		ASA_0559	IYQ_08741	AHA_3726	HMPREF1171_02919	AcavA_010100003040	B565_0542	HMPREF1168_01416	HMPREF1170_03936	HMPREF1167_01385	HMPREF1169_03139	C31g0083
TRAP-type transport system, periplasmic component		ASA_0560	IYQ_08736	AHA_3727	HMPREF1171_02918	AcavA_010100003045	B565_0543	HMPREF1168_01417	HMPREF1170_03935	HMPREF1167_01384	HMPREF1169_03138	C31g0084
hypothetical		ASA_0561	IYQ_08731	AHA_3725	HMPREF1171_02917	AcavA_010100003050	B565_0544	HMPREF1168_01418	HMPREF1170_03934	HMPREF1167_01383	HMPREF1169_03137	C31g0085
membrane-bound metallopeptidase? "metalloprotease opacity-associated protein A family		ASA_0562	IYQ_08726	AHA_3724	HMPREF1171_02916	AcavA_010100003055	B565_0545	HMPREF1168_01419	HMPREF1170_03933	HMPREF1167_01382	HMPREF1169_03136	C31g0086
D-isomer specific 2-hydroxyacid dehydrogenase family protein		ASA_0563	IYQ_08721	AHA_3723	HMPREF1171_02915	AcavA_010100003060	B565_0546	HMPREF1168_01420	HMPREF1170_03932	HMPREF1167_01381	HMPREF1169_03135	C31g0087
hypothetical		ASA_0564	IYQ_08716	AHA_3722	HMPREF1171_02914	AcavA_010100003065	B565_0547	HMPREF1168_01421	HMPREF1170_03931	HMPREF1167_01380	HMPREF1169_03134	C31g0088
IS3 family transposase B		/	/	/	/	AcavA_010100003070	/	/	/	/	/	/
transcriptional regulator, MarR family		ASA_0565	IYQ_08711	AHA_3721	HMPREF1171_02913	AcavA_010100003075	B565_0548	HMPREF1168_01422	HMPREF1170_03930	HMPREF1167_01379	HMPREF1169_03133	C32g0001
hypothetical, COG0800 2-keto-3-deoxy-6-phosphogluconate aldolase		ASA_0566	IYQ_08706	AHA_3720	HMPREF1171_02912	AcavA_010100003080	B565_0549	HMPREF1168_01423	HMPREF1170_03929	HMPREF1167_01378	HMPREF1169_03132	C32g0002
BCCT family transporter, betaine/carnitine/choline family transporter		ASA_0567	IYQ_08701	AHA_3719	HMPREF1171_02911	AcavA_010100003085	B565_0550	HMPREF1168_01424	HMPREF1170_03928	HMPREF1167_01377	HMPREF1169_03131	C32g0003
DNA mismatch repair protein MutS, Msh-like protein		ASA_0568	IYQ_08696	AHA_3718	HMPREF1171_02910	AcavA_010100003090	B565_3606	HMPREF1168_01296	HMPREF1170_00865	HMPREF1167_01495	HMPREF1169_00113	C32g0004
LTXXQ motif family protein		/	/	/	/	AcavA_010100003095	/	/	/	/	/	/	Shigella flexneri 1235-66	EIQ59552.1
tRNA-Ser		/	?	?	?	?	?	?	?	?	?	?
arsenic operon regulator	homologue to ASA_1332	ASA_0569	IYQ_08691	AHA_1723	HMPREF1171_02481, homology to HMPREF1171_00449	AcavA_010100008758	B565_2837	HMPREF1168_03700	HMPREF1170_01617	HMPREF1167_02562	HMPREF1169_00860	C11g0056
ArsR family transcriptional regulator, arsenate reductase-like protein, Protein-tyrosine phosphatase, low molecular weight		/	/	/	HMPREF1171_02482	/	/	/	/	/	/	/	Acidovorax ebreus TPSY	YP_002553594.1
arsenical resistance operon trans-acting repressor ArsD		ASA_0570	IYQ_08686	AHA_1724	HMPREF1171_00450, HMPREF1171_02483	/	B565_2836	HMPREF1168_03699	HMPREF1170_01618	HMPREF1167_02561	HMPREF1169_00861	C11g0055	Pseudomonas stutzeri A1501	PST_0238
arsenical pump-driving ATPase		ASA_0571	IYQ_08681	AHA_1725	HMPREF1171_00451, HMPREF1171_02484	/	B565_2835	HMPREF1168_03698	HMPREF1170_01619	HMPREF1167_02560	HMPREF1169_00862	C11g0054	Pseudomonas stutzeri A1501	PST_0237
arsenate reductase, putative		/	/	/	HMPREF1171_02485	/	/	/	/	/	/	/	Pseudomonas stutzeri A1501	PST_0236
dual specificity phosphatase, catalytic domain protein		/	/	/	HMPREF1171_02486	/	/	/	/	/	/	/	Enterobacter radicincitans DSM 16656	ZP_10489697.1
glyceraldehyde-3-phosphate dehydrogenase		/	/	/	HMPREF1171_02487	/	/	/	/	/	/	/	Shewanella sp. W3-18-1	Sputw3181_2923
major facilitator superfamily transporter		/	/	/	HMPREF1171_02488	/	/	/	/	/	/	/	Shewanella sp. W3-18-1	Sputw3181_2922
arsenite efflux pump ACR3, ArsB		ASA_0572	IYQ_08676	AHA_1726	HMPREF1171_02489	/	/	/	/	/	/	/	Shewanella amazonensis SB2B	Sama_1478
Arsenite efflux pump ACR3 permease family		/	/	/	HMPREF1171_00452	AcavA_010100008763	B565_2834	HMPREF1168_03697	HMPREF1170_01620	HMPREF1167_02559	HMPREF1169_00863	C11g0053	Edwardsiella tarda ATCC 23685	ZP_06714928.1
arsenate reductase ArsC		ASA_0573	IYQ_08671	AHA_1727	HMPREF1171_00453, HMPREF1171_02490	AcavA_010100008768	B565_2833	HMPREF1168_03696	HMPREF1170_01621	HMPREF1167_02558	HMPREF1169_00864	C11g0052
RTX protein, VCBS repeat-containing protein		/	/	/	/	/	/	/	/	HMPREF1167_02557	/	/	Vibrio tubiashii NCIMB 1337 = ATCC 19106	EIF04484.1
RTX protein, VCBS repeat-containing protein		/	/	/	/	/	/	/	/	HMPREF1167_02556	/	/	Vibrio vulnificus YJ016	VV1546
hypothetical		/	/	/	/	/	/	/	/	HMPREF1167_02555	/	/	/
RNA polymerase sigma factor SigZ		/	/	/	HMPREF1171_02491	/	/	/	/	/	/	/	Pectobacterium sp. SCC3193	AFI91543.1
hypothetical		/	/	/	HMPREF1171_02492	/	/	/	/	/	/	/	Shewanella putrefaciens CN-32	Sputcn32_3813
glutathione synthetase		/	/	/	HMPREF1171_02493	/	/	/	/	/	/	/	Escherichia fergusonii B253	EGC04979.1
putative permease		/	/	/	HMPREF1171_02494	/	/	/	/	/	/	/	Pectobacterium sp. SCC3193	AFI91545.1
thiol-disulfide isomerase and thioredoxin family protein		/	/	/	HMPREF1171_02495	/	/	/	/	/	/	/	Pectobacterium sp. SCC3193	AFI91546.1
CopA family copper-resistance protein		/	/	/	HMPREF1171_02497 (partial)	/	/	/	/	/	/	/	Saccharophagus degradans 2-40	Sde_1947
putative flavin-binding monooxygenase involved in arsenic resistance, methyltransferase		ASA_0574	IYQ_08666	AHA_1728	HMPREF1171_00825	AcavA_010100014869	/	/	/	/	/	C6g0312	Pseudomonas fluorescens Q8r1-96	EIK66787.1
transcriptional regulator, ArsR		ASA_0575	IYQ_08661	/	/	/	/	/	/	/	/		Comamonas testosteroni S44	ZP_07044501.1
hypothetical		/	/	/	/	/	B565_0392	/	/	/	HMPREF1169_03291		Photobacterium sp. SKA34	SKA34_00862
diguanylate cyclase with PAS/PAC and GAF sensors		/	/	/	/	AcavA_010100018090	/	/	/	/	/		Photobacterium sp. SKA34	SKA34_13535
hypothetical		/	/	/	/	homology to AcavA_010100020847	/	/	/	/	/	C16g0187	Pseudomonas syringae pv. tomato str. DC3000	PSPTO_0007
putative homoserine/homoserine lactone efflux protein		/	/	/	/	/	/	/	/	/	/	C16g0186	Vibrio nigripulchritudo ATCC 27043	ZP_08735825.1
antibiotic biosynthesis monooxygenase family protein 1		/	/	/	/	/	/	/	/	/	/	C16g0185	Vibrio nigripulchritudo ATCC 27043	ZP_08733111.1
NIPSNAP family protein		/	/	/	/	/	/	/	/	/	/	C16g0184	Vibrio nigripulchritudo ATCC 27043	ZP_08733110.1
putative ArsR family transcriptional regulator		/	/	/	/	/	/	/	/	/	/	C16g0183	Vibrio nigripulchritudo ATCC 27043	ZP_08733109.1
hypothetical		/	/	/	HMPREF1171_04087	/	/	/	/	/	/	/	Klebsiella pneumoniae 342	KPK_3078
DNA damage response protein RcaA		/	/	/	HMPREF1171_04088	/	/	/	/	HMPREF1167_01504	/	/	Magnaporthe oryzae 70-15	MGG_11757
phosphoenolpyruvate carboxylase		ASA_0576	IYQ_08656	AHA_0591	HMPREF1171_04089	AcavA_010100018085	B565_0391	HMPREF1168_00401	HMPREF1170_00052	HMPREF1167_01505	HMPREF1169_03292	C16g0182
acetylornithine deacetylase		ASA_0577	IYQ_08651	AHA_0592	HMPREF1171_04090	AcavA_010100018080	B565_0390	HMPREF1168_00402	HMPREF1170_00053	HMPREF1167_01506	HMPREF1169_03293	C16g0181
hypothetical		/	/	/	/	/	/	/	/	/	/	C16g0180	/
N-acetyl-gamma-glutamyl-phosphate reductase		ASA_0578	IYQ_08646	AHA_0593	HMPREF1171_04091	AcavA_010100018075	B565_0389	HMPREF1168_00403	HMPREF1170_00054	HMPREF1167_01507	HMPREF1169_03294	C16g0179
acetylglutamate kinase		ASA_0579	IYQ_08641	AHA_0594	HMPREF1171_04092	AcavA_010100018070	B565_0388	HMPREF1168_00404	HMPREF1170_00055	HMPREF1167_01508	HMPREF1169_03295	C16g0178
ornithine carbamoyltransferase		ASA_0580	IYQ_08636	AHA_0595	HMPREF1171_04093	AcavA_010100018065	B565_0387	HMPREF1168_00405	HMPREF1170_00056	HMPREF1167_01509	HMPREF1169_03296	C16g0177
argininosuccinate synthase		ASA_0581	IYQ_08631	AHA_0596	HMPREF1171_04094	AcavA_010100018060	B565_0386	HMPREF1168_00406	HMPREF1170_00057	HMPREF1167_01510	HMPREF1169_03297	C16g0176
lipoprotein		/	/	/	HMPREF1171_04095	/	/	/	/	/	/	/	Enterobacter cloacae subsp. dissolvens SDM	A3UG_10860
argininosuccinate lyase		ASA_0582	IYQ_08626	AHA_0597	HMPREF1171_04096	AcavA_010100018055	B565_0385	HMPREF1168_00407	HMPREF1170_00058	HMPREF1167_01511	HMPREF1169_03298	C16g0175
hypothetical		/	/	/	HMPREF1171_04097	/	/	/	/	/	/	/	Pseudomonas putida DOT-T1E	T1E_0681
hypothetical		/	/	/	HMPREF1171_04098	/	/	/	/	/	/	/	/
hypothetical		/	/	/	HMPREF1171_04099	/	/	/	/	/	/	/	/
hypothetical		/	/	AHA_0598		/	/	/	/	/	/	/	Campylobacter jejuni subsp. jejuni 81116	C8J_0647
transcriptional regulator, LysR family		ASA_0583	IYQ_08621	/	HMPREF1171_04100	AcavA_010100018050	/	HMPREF1168_00408	/	/	/	/	Erwinia billingiae Eb661	EbC_11650
carboxymuconolactone decarboxylase		ASA_0584	IYQ_08616	/	/	AcavA_010100018045	/	/	/	/	/	/	Pantoea sp. At-9b	Pat9b_5323
probable tautomerase		ASA_0585	IYQ_08611	/	/	AcavA_010100018040	/	/	/	/	/	/	Pectobacterium carotovorum subsp. carotovorum PC1	PC1_0609
hypothetical		ASA_0586	IYQ_08606	/	/	/	/	/	/	/	/	/	Pantoea sp. Sc1	S7A_18109
negative transcriptional regulator		ASA_0587	IYQ_08601	/	/	AcavA_010100018025	/	/	/	/	/	C16g0174	Pseudomonas aeruginosa PA7	PSPA7_0910
hypothetical		ASA_0588	IYQ_08596	AHA_0599	HMPREF1171_04101	AcavA_010100018020	B565_0384	HMPREF1168_00409	/	HMPREF1167_01512	HMPREF1169_03299	C16g0173	/
hypothetical		ASA_0589	IYQ_08591	AHA_0600	HMPREF1171_04102	AcavA_010100018015	B565_3561	HMPREF1168_01343	HMPREF1170_00911	HMPREF1167_03614	HMPREF1169_00159	C16g0172
hypothetical		ASA_0590	IYQ_08586	AHA_0601	HMPREF1171_04103	AcavA_010100018010	B565_3560	HMPREF1168_01344	HMPREF1170_00912	HMPREF1167_03615	HMPREF1169_00160	C16g0171
maltose O-acetyltransferase		ASA_0591	IYQ_08581	AHA_0602	HMPREF1171_04104	AcavA_010100018005	B565_3559	HMPREF1168_01345	HMPREF1170_00913	HMPREF1167_03616	HMPREF1169_00161	C16g0170
hypothetical		ASA_0592	IYQ_08576	AHA_0603	HMPREF1171_04105	AcavA_010100018000	B565_3558	HMPREF1168_01346	HMPREF1170_00914	HMPREF1167_03617	HMPREF1169_00162	C16g0169
ABC-type sulfate transport system, periplasmic component		ASA_0593	IYQ_08571	AHA_0604	HMPREF1171_04106	AcavA_010100003139	/	HMPREF1168_01347	/	/	/	C16g0168	Tolumonas auensis DSM 9187	Tola_0012
hypothetical		ASA_0594	IYQ_08566	AHA_0605	HMPREF1171_04107	AcavA_010100003144	/	HMPREF1168_01348	/	/	/	C16g0167	Tolumonas auensis DSM 9187	Tola_0013
ABC-type sulfate transporter, permease component		ASA_0595	IYQ_08561	AHA_0606	HMPREF1171_04108	AcavA_010100003149	/	HMPREF1168_01349	/	/	/	C16g0166	Tolumonas auensis DSM 9187	Tola_0014
ABC-type sulfate transporter, permease component		ASA_0596	IYQ_08556	AHA_0607	HMPREF1171_04109	AcavA_010100003154	/	HMPREF1168_01350	/	/	/	C16g0165	Tolumonas auensis DSM 9187	Tola_0015
ABC-type sulfate transporter, ATPase component		ASA_0597	IYQ_08551	AHA_0608	HMPREF1171_04110	AcavA_010100003159	/	HMPREF1168_01351	/	/	/	C16g0164	Tolumonas auensis DSM 9187	Tola_0016
transcriptional regulator, LysR-family, CysB-like protein		ASA_0598	IYQ_08546	AHA_0609	HMPREF1171_04111	AcavA_010100003164	/	HMPREF1168_01352	/	/	/	C16g0163	Tolumonas auensis DSM 9187	Tola_0017
threonine synthase		ASA_0599	IYQ_08541	AHA_0766	HMPREF1171_04327	AcavA_010100017973	/	/	/	/	/	C14g0102	Bacillus megaterium DSM319	YP_003598596.1
ABC-type glutamine/glutamate transporter, permease protein		ASA_0600	IYQ_08536	AHA_0765	HMPREF1171_04326	AcavA_010100017978	/	/	/	/	/	C14g0103	Pseudomonas entomophila L48	PSEEN5261
ABC-type glutamine/glutamate transporter, permease protein		ASA_0601	IYQ_08531	AHA_0764	HMPREF1171_04325	AcavA_010100017983	/	/	/	/	/	C14g0104	Pseudomonas entomophila L48	PSEEN5260
ABC-type glutamine/glutamate transporter, ATP-binding protein		ASA_0602	IYQ_08526	AHA_0763	HMPREF1171_04324	AcavA_010100017988	/	/	/	/	/	C14g0105	Pseudomonas entomophila L48	PSEEN5259
ABC-type glutamine/glutamate transporter,periplasmic binding protein		ASA_0603	IYQ_08521	AHA_0762	HMPREF1171_04323	AcavA_010100017993	/	/	/	/	/	C14g0106	Pseudomonas entomophila L48	PSEEN5258
chitin-binding protein, carbohydrate-binding module family 33, N-acetylglucosamine-binding protein A		ASA_0604	IYQ_08516	AHA_0610	HMPREF1171_04112	AcavA_010100003169	B565_3557	HMPREF1168_01353	HMPREF1170_00915	HMPREF1167_03618	HMPREF1169_00163	C16g0162
hypothetical		/	IYQ_08511	/	/	/	/	/	/	/	/	/	/
methyl-accepting chemotaxis protein		ASA_0605	IYQ_08506	AHA_0611	HMPREF1171_04113, HMPREF1171_04114	AcavA_010100003174	B565_3556	HMPREF1168_01354	HMPREF1170_00916	HMPREF1167_03619	HMPREF1169_00164	C16g0161
hypothetical		/	IYQ_08501	/	/	/	/	/	/	/	/	/	/
oligoendopeptidase F		ASA_0606	IYQ_08496	AHA_0612	HMPREF1171_04115	AcavA_010100003179	B565_3555	HMPREF1168_01355	HMPREF1170_00917	HMPREF1167_03620	HMPREF1169_00165	C16g0160
Response regulator receiver protein	homologue to ASA_0609	/		/	/	/	B565_3554, B565_2077	/	HMPREF1170_00918	/	HMPREF1169_00166, homology to HMPREF1169_01599	/	Vibrio mimicus VM603	VMB_02130
glycosyl transferase, family 2	homologue to ASA_0610	/	homologue toIYQ_08476	/	/	/	B565_3553, B565_2078	/	HMPREF1170_00919	/	HMPREF1169_00167, homology to HMPREF1169_01598	/	Shewanella oneidensis MR-1	SO_4179
hypothetical, COG0845 Membrane-fusion protein	homologue to ASA_0611	/	homologue toIYQ_08471	/	/	/	B565_3552, B565_2079	/	HMPREF1170_00920	/	HMPREF1169_00168, homology to HMPREF1169_01597	/	Shewanella oneidensis MR-2	SO_4178
hypothetical	homology to ASA_2582	/	homology to IYQ_01692	AHA_0613	HMPREF1171_04116 , homology to HMPREF1171_01692	/	/	/	/	/	/	C16g0159	Curvibacter putative symbiont of Hydra magnipapillata	Csp_B16990
hypothetical		ASA_0607	IYQ_08491	AHA_0614	HMPREF1171_04117	/	/	/	/	/	/	C16g0158	Serratia proteamaculans 568	Spro_3046
hypothetical		/	/	AHA_0615	HMPREF1171_04118	/	/	/	/	/	/	C16g0157	Vibrio ordalii ATCC 33509	VordA3_05006
endo-1,4-beta-xylanase, Regulatory P domain of the subtilisin-like proprotein		/	/	AHA_0616	HMPREF1171_04119	/	/	/	/	/	/	C16g0156	Vibrio ordalii ATCC 33509	VordA3_05011
hypothetical		ASA_0608	/	/	/	/	/	/	/	/	/	/	/
hypothetical	frameshift due to 4 bp deletion	ASA_0609	potential frameshift	/	/	/	B565_2077, B565_3554	/	/	/	HMPREF1169_01599	/	Vibrio mimicus VM603	VMB_02130
glycosyl transferase, family 2		ASA_0610	IYQ_08476	/	/	/	B565_2078, B565_3553	/	/	/	HMPREF1169_01598	/	Shewanella oneidensis MR-1	SO_4179
hypothetical, COG0845 Membrane-fusion protein		ASA_0611	IYQ_08471	/	/	/	B565_2079, B565_3552	/	/	/	HMPREF1169_01597	/	Shewanella oneidensis MR-2	SO_4178
poly-beta-1,6 N-acetyl-D-glucosamine export porin PgaA		ASA_0612	IYQ_08466	/	/	/	/	HMPREF1168_01356	/	HMPREF1167_03621	/	/	Photobacterium profundum SS9	PBPRB0458
poly-beta-1,6-N-acetyl-D-glucosamine N-deacetylase PgaB, polysaccharide deacetylase, carbohydrate esterase family 4	frameshift due to 37 bp duplilcation CAZY family CE4	ASA_0613	potential frameshift	/	/	/	/	HMPREF1168_01357	/	HMPREF1167_03622	/	/	Photobacterium profundum SS9	PBPRB0457
poly-beta-1,6 N-acetyl-D-glucosamine synthase		ASA_0614	IYQ_08451	/	/	/	/	HMPREF1168_01358	/	HMPREF1167_03623	/	/	Photobacterium profundum SS9	PBPRB0456
hypothetical		/	/	/	/	/	B565_3551	HMPREF1168_01360	HMPREF1170_00921	HMPREF1167_03625	HMPREF1169_00169	/	Vibrio parahaemolyticus RIMD 2210633	VPA0210
flavodoxin oxidoreductase		ASA_0615	IYQ_08446	/	/	AcavA_010100003722	B565_3550	HMPREF1168_01359, HMPREF1168_01361	HMPREF1170_00922	HMPREF1167_03626, HMPREF1167_03624	HMPREF1169_00170	/	Dickeya dadantii Ech703	Dd703_0042
putative Tricorn protease	frameshift due to 1900+bp deletion	ASA_0616	potential frameshift	AHA_0617	HMPREF1171_04120	/	B565_3549	HMPREF1168_01362	HMPREF1170_00923	HMPREF1167_03627	HMPREF1169_00171	C16g0155	Vibrio mimicus VM573	ZP_05717188.1
ErfK/YbiS/YcfS/YnhG family protein		ASA_0617	IYQ_08431	AHA_0618	HMPREF1171_04121	AcavA_010100003184	B565_3548	HMPREF1168_01363	HMPREF1170_00924	HMPREF1167_03628	HMPREF1169_00172	C16g0154
AzlC family protein		ASA_0618	IYQ_08426	AHA_0619	HMPREF1171_04122	AcavA_010100003189	B565_3547	HMPREF1168_01364	HMPREF1170_00925	HMPREF1167_03629	HMPREF1169_00173	C16g0153
hypothetical membrane protein		ASA_0619	IYQ_08421	/	HMPREF1171_04123	AcavA_010100003194	B565_3546	HMPREF1168_01365	HMPREF1170_00926	HMPREF1167_03630	HMPREF1169_00174	C16g0152	Pseudoalteromonas sp. BSi20495	P20495_2343
hypothetical		ASA_0620	IYQ_08416	AHA_0620	HMPREF1171_04124	AcavA_010100003199	B565_3545	HMPREF1168_01366	HMPREF1170_00927	HMPREF1167_03631	HMPREF1169_00175	C16g0151
pyruvate formate lyase activating enzyme		ASA_0621	IYQ_08411	AHA_0621	HMPREF1171_04125	AcavA_010100003204	B565_3544	HMPREF1168_01367	HMPREF1170_00928	HMPREF1167_03632	HMPREF1169_00176	C16g0150
hypothetical		ASA_0622	IYQ_08406	AHA_0622	HMPREF1171_04126	AcavA_010100003209	B565_3543	HMPREF1168_01368	HMPREF1170_00929	HMPREF1167_03633	HMPREF1169_00177	C16g0149
transcriptional regulator, LysR family		ASA_0623	IYQ_08401	AHA_0623	HMPREF1171_04127	AcavA_010100003214	B565_3542	HMPREF1168_01369	HMPREF1170_00930	HMPREF1167_03634	HMPREF1169_00178	C16g0148
aromatic-amino-acid aminotransferase		ASA_0624	IYQ_08396	AHA_0624	HMPREF1171_04128	AcavA_010100003219	B565_3541	HMPREF1168_01370	HMPREF1170_00931	HMPREF1167_03635	HMPREF1169_00179	C16g0147
hypothetical		/	/	/	/	AcavA_010100003224	/	/	/	/	/	/	/
cellulose synthase operon protein YhjU		/	/	/	/	AcavA_010100003229	/	/	/	/	/	/	Yersinia aldovae ATCC 35236	yaldo0001_32910
hypothetical		/	/	/	/	AcavA_010100003234	/	/	/	/	/	/	Escherichia coli H299	ZP_08385778.1
hypothetical		/	/	/	/	AcavA_010100003239	/	/	/	/	/	/	Yersinia aldovae ATCC 35236	yaldo0001_32950
cellulose synthase catalytic subunit		/	/	/	/	AcavA_010100003244	/	/	/	/	/	/	Escherichia coli H299	ZP_08385776.1
cellulose synthase catalytic subunit protein		/	/	/	/	AcavA_010100003249	/	/	/	/	/	/	Yersinia aldovae ATCC 35236	yaldo0001_32960
cellulose synthase regulator protein		/	/	/	/	AcavA_010100003254	/	/	/	/	/	/	Yersinia aldovae ATCC 35236	yaldo0001_32970
endo-1,4-D-glucanase		/	/	/	/	AcavA_010100003259	/	/	/	/	/	/	Escherichia coli H299	ZP_08385774.1
hypothetical		ASA_0625	IYQ_08391	AHA_0625	HMPREF1171_04129	AcavA_010100003274	B565_3540	HMPREF1168_01371	HMPREF1170_00932	HMPREF1167_03636	HMPREF1169_00180	C16g0146
Co/Zn/Cd efflux system component		ASA_0626	IYQ_08386	AHA_0626	HMPREF1171_04130	AcavA_010100003279	B565_3539	HMPREF1168_01372	HMPREF1170_00933	HMPREF1167_03637	HMPREF1169_00181	C16g0145
P2 phage tail completion R family protein		ASA_0627	IYQ_08381	AHA_0627	HMPREF1171_04131	AcavA_010100003284	B565_3538	HMPREF1168_00316	HMPREF1170_00934	HMPREF1167_03638	HMPREF1169_00182	C16g0144
hypothetical		/	IYQ_08376	/	/	/	/	/	/	/	/	/	/
pullulanase		ASA_0628	IYQ_08371	AHA_0628	HMPREF1171_04132	AcavA_010100003289	B565_3537	HMPREF1168_00315	HMPREF1170_00935	HMPREF1167_03639	HMPREF1169_00183	C16g0143
heavy metal transporting ATPase		ASA_0629	IYQ_08366	AHA_0629	HMPREF1171_04133	AcavA_010100003294	B565_3536	HMPREF1168_00314	HMPREF1170_00936	HMPREF1167_03640	HMPREF1169_00184	C16g0142
hypothetical		/	/	/		/	B565_3535	/	/	/	/	/	/
peroxiredoxin		ASA_0630	IYQ_08361	AHA_0630	HMPREF1171_04134	AcavA_010100003299	B565_3534	HMPREF1168_00313	HMPREF1170_00937	HMPREF1167_03641	HMPREF1169_00185	C16g0141
hypothetical	homologue to ASA_3064	ASA_0631	IYQ_08356, IYQ_06367	AHA_0631, AHA_3043	HMPREF1171_04135	/	B565_3533	HMPREF1168_00312	HMPREF1170_00938	HMPREF1167_03642	HMPREF1169_00186	C16g0140	Shewanella oneidensis MR-1	SO_4528
ATP-dependent RNA helicase, DEAD box family		ASA_0632	IYQ_08351	AHA_0632	HMPREF1171_04136	AcavA_010100003304	B565_3532	HMPREF1168_00311	HMPREF1170_00939	HMPREF1167_03643	HMPREF1169_00187	C16g0139
hypothetical, COG3540 Phosphodiesterase/alkaline phosphatase D		ASA_0633	IYQ_08346	AHA_0633	HMPREF1171_04137	/	/	/	/	/	/	C16g0138	Shewanella woodyi ATCC 51908	Swoo_2438
hypothetical		ASA_0634	IYQ_08341	AHA_0634	HMPREF1171_04138	/	B565_3531	HMPREF1168_00310	HMPREF1170_00940	HMPREF1167_03644	HMPREF1169_00188	C16g0137	/
putative phospholipase C precursor, Sphingomyelin phosphodiesterase		ASA_0635	IYQ_08336	AHA_0635	HMPREF1171_04139	/	B565_3530	HMPREF1168_00308, HMPREF1168_00309	HMPREF1170_00941, HMPREF1170_00942	HMPREF1167_03645	HMPREF1169_00189	C16g0136	Vibrio anguillarum 775
methyl-accepting chemotaxis protein		ASA_0636	IYQ_08331	AHA_0636	/	AcavA_010100003309	B565_0572	/	HMPREF1170_03907	HMPREF1167_01356	HMPREF1169_03110	/
CAAX amino terminal protease family		ASA_0637	IYQ_08326	AHA_0637	HMPREF1171_04140	AcavA_010100004337	B565_3529	HMPREF1168_00307	HMPREF1170_00943	HMPREF1167_03646	HMPREF1169_00190	C16g0135
ABC-type amino acid transport/signal transduction systems periplasmic component/domain-like protein		/	/	/	/	/	B565_3528	HMPREF1168_00306	HMPREF1170_00944	HMPREF1167_03647	HMPREF1169_00191	/	Hahella chejuensis KCTC 2396	HCH_01476
hypothetical		ASA_0638	IYQ_08321	AHA_0638	HMPREF1171_04141	AcavA_010100004342	B565_3527	HMPREF1168_00305	HMPREF1170_00945	HMPREF1167_03648	HMPREF1169_00192	C16g0134
hypothetical		ASA_0639	IYQ_08316	AHA_0639	HMPREF1171_04142	AcavA_010100004347	B565_3526	HMPREF1168_00304	HMPREF1170_00946	HMPREF1167_03649	HMPREF1169_00193	C16g0133
Sugar diacid utilization regulator		ASA_0640	IYQ_08311	AHA_0640	HMPREF1171_04143	AcavA_010100004352	B565_3525	HMPREF1168_00303	HMPREF1170_00947	HMPREF1167_03650	HMPREF1169_00194	C16g0131, C16g0132 (fragment)
H+/gluconate symporter		ASA_0641	IYQ_08306	AHA_0641	HMPREF1171_04144	AcavA_010100004357	B565_3524	HMPREF1168_00302	HMPREF1170_00948	HMPREF1167_03651	HMPREF1169_00195	C16g0130
glycerate kinase		ASA_0642	IYQ_08301	AHA_0642	HMPREF1171_04145	AcavA_010100004362	B565_3523	HMPREF1168_00301	HMPREF1170_00949	HMPREF1167_03652	HMPREF1169_00196	C16g0129
membrane protein		ASA_0643	IYQ_08296	AHA_0643	HMPREF1171_04146	AcavA_010100004367	B565_3522	HMPREF1168_00300	HMPREF1170_00950	HMPREF1167_03653	HMPREF1169_00197	C16g0128
glutathione peroxidase		ASA_0644	IYQ_08291	AHA_0644	HMPREF1171_04147	AcavA_010100004372	B565_3521	HMPREF1168_00299	HMPREF1170_00951	HMPREF1167_03654	HMPREF1169_00198	C16g0127
transcriptional regulator, LysR family		ASA_0645	IYQ_08286	AHA_0645	HMPREF1171_04148	AcavA_010100004377	B565_3520	HMPREF1168_00298	HMPREF1170_00952	HMPREF1167_03655	HMPREF1169_00199	C16g0126
nucleoside permease		ASA_0646	IYQ_08281	AHA_0646	HMPREF1171_04149	AcavA_010100004382	B565_3519	HMPREF1168_00297	HMPREF1170_00953	HMPREF1167_03656	HMPREF1169_00200	C16g0125
Methylated-DNA-[protein]-cysteine S-methyltransferase	homologue to ASA_3255	ASA_0647	IYQ_08276, IYQ_05373	AHA_0647, AHA_1045	HMPREF1171_04150	AcavA_010100004387, AcavA_010100005524	B565_3509, B565_3169	HMPREF1168_00287	HMPREF1170_00963	HMPREF1167_03668	HMPREF1169_00210	C16g0124
peptidyl-tRNA hydrolase domain protein		ASA_0648	IYQ_08271	AHA_0648	HMPREF1171_04151	AcavA_010100004392	B565_3508	HMPREF1168_00286	HMPREF1170_00964	HMPREF1167_03669	HMPREF1169_00211	C16g0123
nitrogen regulatory protein P-II		ASA_0649	IYQ_08266	AHA_0649	HMPREF1171_04152	AcavA_010100004397	B565_3507	HMPREF1168_00285	HMPREF1170_00965	HMPREF1167_03670	HMPREF1169_00212	C16g0122
ABC-type iron(III) transporter, periplasmic component		ASA_0650	IYQ_08261	AHA_0650	HMPREF1171_04153	AcavA_010100004402	B565_3506	HMPREF1168_00284	HMPREF1170_00966	HMPREF1167_03671	HMPREF1169_00213	C16g0121
ABC-type iron(III) transporter, permease protein		ASA_0651	IYQ_08256	AHA_0651	HMPREF1171_04154	AcavA_010100004407	B565_3505	HMPREF1168_00283	HMPREF1170_00967	HMPREF1167_03672	HMPREF1169_00214	C16g0120
ABC-type iron(III) transporter, ATP-binding protein		ASA_0652	IYQ_08251	AHA_0652	HMPREF1171_04155	AcavA_010100004412	B565_3504	HMPREF1168_00282	HMPREF1170_00968	HMPREF1167_03673	HMPREF1169_00215	C16g0119
Dyp-type peroxidase		ASA_0653	IYQ_08246	AHA_0653	HMPREF1171_04156	AcavA_010100004417	B565_3503	HMPREF1168_00281	HMPREF1170_00969	HMPREF1167_03674	HMPREF1169_00216	C16g0118
arginine repressor		ASA_0654	IYQ_08241	AHA_0654	HMPREF1171_04157	AcavA_010100004422	B565_3502	HMPREF1168_00280	HMPREF1170_00970	HMPREF1167_03675	HMPREF1169_00217	C16g0117
ABC-type arginine transporter, ATP-binding protein		ASA_0655	IYQ_08236	AHA_0655	HMPREF1171_04158	AcavA_010100004427	B565_3501	HMPREF1168_00279	HMPREF1170_00971	HMPREF1167_03676	HMPREF1169_00218	C16g0116
ABC-type arginine transporter, periplasmic binding protein		ASA_0656	IYQ_08231	AHA_0656	HMPREF1171_04159	AcavA_010100004432	B565_3500	HMPREF1168_00278	HMPREF1170_00972	HMPREF1167_03677	HMPREF1169_00219	C16g0115
ABC-type arginine transporter, permease protein		ASA_0657	IYQ_08226	AHA_0657	HMPREF1171_04160	AcavA_010100004437	B565_3499	HMPREF1168_00277	HMPREF1170_00973	HMPREF1167_03678	HMPREF1169_00220	C16g0114
hypothetical	homology to ASA_0657	/	IYQ_08221, homologue to IYQ_08216, homology to IYQ_08226	homology to AHA_0658, AHA_0657	/	homology to AcavA_010100004442, AcavA_010100004437	homology to B565_3498, B565_3499	/	/	/	/	homology to C16g0113, C16g0114
hypothetical	homology to ASA_0657	/	IYQ_08216, homologue to IYQ_08221, , homology to IYQ_08226	homology to AHA_0658, AHA_0658	/	homology to AcavA_010100004442, AcavA_010100004437	homology to B565_3498, B565_3500	/	/	/	/	homology to C16g0113, C16g0115
ABC-type arginine transporter, permease protein		ASA_0658	IYQ_08211	AHA_0658	HMPREF1171_04161	AcavA_010100004442	B565_3498	HMPREF1168_00276	HMPREF1170_00974	HMPREF1167_03679	HMPREF1169_00221	C16g0113
malate dehydrogenase		ASA_0659	IYQ_08206	AHA_0659	HMPREF1171_04162	AcavA_010100004447	B565_3497	HMPREF1168_00275	HMPREF1170_00975	HMPREF1167_03680	HMPREF1169_00222	C16g0112
hypothetical		/	/	/	/	AcavA_010100004452	/	/	/	/	/	/	/
sodium-type flagellar motor component		ASA_0660	IYQ_08201	AHA_0660	HMPREF1171_04163	AcavA_010100004457	B565_3496	HMPREF1168_00274	HMPREF1170_00976	HMPREF1167_03681	HMPREF1169_00223	C16g0111
flavohemoprotein		ASA_0661	IYQ_08196	AHA_0661	HMPREF1171_04164	AcavA_010100004462	B565_3495	HMPREF1168_00273	HMPREF1170_00977	HMPREF1167_03682	HMPREF1169_00224	C16g0110
transcriptional regulator, Rrf2 family		ASA_0662	IYQ_08191	AHA_0662	HMPREF1171_04165	AcavA_010100004467	B565_3494	HMPREF1168_00272	HMPREF1170_00978	HMPREF1167_03683	HMPREF1169_00225	C16g0109
putative magnesium and cobalt efflux protein CorB		ASA_0663	IYQ_08186	AHA_0663	HMPREF1171_04166	AcavA_010100004472	B565_3493	HMPREF1168_00271	HMPREF1170_00979	HMPREF1167_03684	HMPREF1169_00226	C16g0108
ABC-type transporter, permease component		ASA_0664	IYQ_08181	AHA_0664	HMPREF1171_04167	AcavA_010100004477	B565_3492	HMPREF1168_00270	HMPREF1170_00980	HMPREF1167_03685	HMPREF1169_00227	C16g0107
signal recognition particle protein		ASA_0665	IYQ_08176	AHA_0665	HMPREF1171_04168	AcavA_010100004482	B565_3491	HMPREF1168_00269	HMPREF1170_00981	HMPREF1167_03686	HMPREF1169_00228	C16g0106
Ribosomal protein S16		ASA_0666	IYQ_08171	AHA_0666	HMPREF1171_04169	AcavA_010100004487	B565_3490	HMPREF1168_00268	HMPREF1170_00982	HMPREF1167_03687	HMPREF1169_00229	C16g0105
16S rRNA processing protein RimM		ASA_0667	IYQ_08166	AHA_0667	HMPREF1171_04170	AcavA_010100004492	B565_3489	HMPREF1168_00267	HMPREF1170_00983	HMPREF1167_03688	HMPREF1169_00230	C16g0104
tRNA (guanine-N1)-methyltransferase		ASA_0668	IYQ_08161	AHA_0668	HMPREF1171_04171	AcavA_010100004497	B565_3488	HMPREF1168_00266	HMPREF1170_00984	HMPREF1167_03689	HMPREF1169_00231	C16g0103
ribosomal protein L19		ASA_0669	IYQ_08156	AHA_0669	HMPREF1171_04172	AcavA_010100004502	B565_3487	HMPREF1168_00265	HMPREF1170_00985	HMPREF1167_03690	HMPREF1169_00232	C16g0102
1,4-alpha-glucan branching enzyme		ASA_0670	IYQ_08151	AHA_0670	HMPREF1171_04173	AcavA_010100004507	B565_3486	HMPREF1168_00264	HMPREF1170_00986	HMPREF1167_03691	HMPREF1169_00233	C16g0101
DNA mismatch repair endonuclease MutH		ASA_0671	IYQ_08146	AHA_0671	HMPREF1171_04174	AcavA_010100004512	B565_3485	HMPREF1168_00263	HMPREF1170_00987	HMPREF1167_03692	HMPREF1169_00234	C16g0100
hypothetical		/	/	/	/	/	/	/	HMPREF1170_00988	/	/	/	/
hypothetical, methyltransferase domain protein		ASA_0672	/	/	/	/	/	/	/	/	/	/	Erysipelotrichaceae bacterium 3_1_53	ZP_07673282.1
(di)nucleoside polyphosphate hydrolase, NUDIX family		ASA_0673	IYQ_08141	AHA_0672	HMPREF1171_04175	AcavA_010100004517	B565_3484	HMPREF1168_00262	HMPREF1170_00989	HMPREF1167_03693	HMPREF1169_00235	C16g0099
phosphoenolpyruvate-protein phosphotransferase		ASA_0674	IYQ_08136	AHA_0673	HMPREF1171_04176	AcavA_010100004522	B565_3483	HMPREF1168_00261	HMPREF1170_00990	HMPREF1167_03694	HMPREF1169_00236	C16g0098
prolipoprotein diacylglyceryl transferase		ASA_0675	IYQ_08131	AHA_0674	HMPREF1171_04177	AcavA_010100004527	B565_3482	HMPREF1168_00260	HMPREF1170_00991	HMPREF1167_03695	HMPREF1169_00237	C16g0097
thymidylate synthetase		ASA_0676	IYQ_08126	AHA_0675	HMPREF1171_04178	AcavA_010100004532	B565_3481	HMPREF1168_00259	HMPREF1170_00992	HMPREF1167_03696	HMPREF1169_00238	C16g0096
Na+/H antiporter NhaA		ASA_0677	IYQ_08121	AHA_0676	HMPREF1171_04179	AcavA_010100004537	B565_3480	HMPREF1168_00258	HMPREF1170_00993	HMPREF1167_03697	HMPREF1169_00239	C16g0095
hypothetical		ASA_0678	IYQ_08116	/	HMPREF1171_04180	AcavA_010100004542	B565_3479	HMPREF1168_00257	HMPREF1170_00994	HMPREF1167_03698	HMPREF1169_00240	C16g0094	Shewanella violacea DSS12	SVI_0927
transcriptional activator protein NhaR		ASA_0679	IYQ_08111	AHA_0677	HMPREF1171_04231	AcavA_010100004547	B565_3478	HMPREF1168_00256	HMPREF1170_00995	HMPREF1167_03699	HMPREF1169_00241	C16g0093
Transcription activator HlyU		ASA_0680	IYQ_08106	AHA_0678	HMPREF1171_04232	AcavA_010100004552	B565_3477	HMPREF1168_00255	HMPREF1170_00996	HMPREF1167_03700	HMPREF1169_00242	C16g0092
ribosomal protein S20		ASA_0681	IYQ_08101	AHA_0679	HMPREF1171_04233	AcavA_010100004557	B565_3476	HMPREF1168_00254	HMPREF1170_00997	HMPREF1167_03701	HMPREF1169_00243	C16g0091	Alteromonas sp. SN2	ambt_04125
integral membrane protein MviN		ASA_0682	IYQ_08096	AHA_0680	HMPREF1171_04234	AcavA_010100004562	B565_3475	HMPREF1168_00253	HMPREF1170_00998	HMPREF1167_03702	HMPREF1169_00244	C16g0090
riboflavin kinase/FMN adenylyltransferase		ASA_0683	IYQ_08091	AHA_0681	HMPREF1171_04235	AcavA_010100004567	B565_3474	HMPREF1168_00252	HMPREF1170_00999	HMPREF1167_03703	HMPREF1169_00245	C16g0089
isoleucyl-tRNA synthetase		ASA_0684	IYQ_08086	AHA_0682	HMPREF1171_04236	AcavA_010100004572	B565_3473	HMPREF1168_00251	HMPREF1170_01000	HMPREF1167_03704	HMPREF1169_00246	C16g0088
lipoprotein signal peptidas		ASA_0685	IYQ_08081	AHA_0683	HMPREF1171_04237	AcavA_010100004577	B565_3472	HMPREF1168_00250	HMPREF1170_01001	HMPREF1167_03705	HMPREF1169_00247	C16g0087
FKBP-type peptidyl-prolyl cis-trans isomerase		ASA_0686	IYQ_08076	AHA_0684	HMPREF1171_04238	AcavA_010100004582	B565_3471	HMPREF1168_00249	HMPREF1170_01002	HMPREF1167_03706	HMPREF1169_00248	C16g0086
4-hydroxy-3-methylbut-2-enyl diphosphate reductase		ASA_0687	IYQ_08071	AHA_0685	HMPREF1171_04239	AcavA_010100004587	B565_3470	HMPREF1168_00248	HMPREF1170_01003	HMPREF1167_03707	HMPREF1169_00249	C16g0085
type IV pilin FimT		/	/	AHA_0686	HMPREF1171_04240	/	/	/	/	/	/	C16g0084	Pseudomonas stutzeri TS44	EIK53552.1
type IV pilus modification protein PilV		/	/	AHA_0687	HMPREF1171_04241	/	/	/	/	/	/	C16g0083	Legionella pneumophila subsp. pneumophila str. Philadelphia 1	lpg0631
type IV pilin PilW		/	/	AHA_0688	HMPREF1171_04242	/	/	/	/	/	/	C16g0082	Pseudomonas stutzeri TS44	EIK53550.1
type IV pilus assembly protein PilX		/	/	AHA_0689	HMPREF1171_04243	/	/	/	/	/	/	C16g0081	Legionella pneumophila subsp. pneumophila str. Philadelphia 1	lpg0629
type 4 fimbrial biogenesis protein PilY1		/	/	AHA_0690	HMPREF1171_04244	/	/	/	/	/	/	C16g0080	Pseudomonas stutzeri TS44	EIK53548.1
type 4 fimbrial biogenesis protein PilE		/	/	AHA_0691	HMPREF1171_04245	/	/	/	/	/	/	C16g0079	Pseudomonas stutzeri A1501	YP_001171507.1
type IV pilin PilE		/	/	AHA_0692	HMPREF1171_04246	/	/	/	/	/	/	C16g0078	Pseudomonas stutzeri A1501	YP_001171507.1
type IV pilin		/	/	AHA_0693	HMPREF1171_04247	/	/	/	/	/	/	C16g0077	Oceanimonas sp. GK1	GU3_04800
type IV pilin PilW		/	/	AHA_0694	HMPREF1171_04248	/	/	/	/	/	/	C16g0076	Oceanimonas sp. GK1	GU3_04805
fimbrial biogenesis protein		/	/	AHA_0695	HMPREF1171_04249	/	/	/	/	/	/	C16g0075	Oceanimonas sp. GK1	GU3_04810
prepilin-type cleavage/methylation-like protein		/	/	AHA_0696	HMPREF1171_04250	/	/	/	/	/	/	C16g0074	Oceanimonas sp. GK1	GU3_04815
type IV pilus assembly protein, COG4968 Tfp pilus assembly protein PilE		ASA_0688	IYQ_08066	/	/	AcavA_010100004592	B565_3469	HMPREF1168_00247	HMPREF1170_01004	HMPREF1167_03708	HMPREF1169_00250	/	Delftia sp. Cs1-4	DelCs14_3846
type IV pilus assembly protein, COG4967 Tfp pilus assembly protein PilV		ASA_0689	IYQ_08061	/	/	AcavA_010100004597	B565_3468	HMPREF1168_00246	HMPREF1170_01005	HMPREF1167_03709	HMPREF1169_00251	/	Shewanella oneidensis MR-1	SO_3528
type IV pilus assembly protein, COG4966 Tfp pilus assembly protein PilW		ASA_0690	IYQ_08056	/	/	AcavA_010100004602	B565_3467	HMPREF1168_00245	HMPREF1170_01006	HMPREF1167_03710	HMPREF1169_00252	/	Shewanella oneidensis MR-1	SO_3527
hypothetical		ASA_0691	IYQ_08051	/	/	AcavA_010100004609	B565_3466	/	/	/	/	/	Shewanella oneidensis MR-1	SO_3526
type IV pilin biogenesis protein, COG3419 Tfp pilus assembly protein, tip-associated adhesin PilY1		ASA_0692	IYQ_08046	/	/	AcavA_010100004614	B565_3465	HMPREF1168_00244	HMPREF1170_01007	HMPREF1167_03711	HMPREF1169_00253	/	Shewanella oneidensis MR-1	SO_3525
TapY2 protein	homologue to ABD57329.1	/	IYQ_08041	/	/	AcavA_010100004619	B565_3464	HMPREF1168_00243	HMPREF1170_01008	HMPREF1167_03712	HMPREF1169_00254	/
Prepilin-type cleavage/methylation-like protein	homologue to ASA_0963	/	IYQ_08036	/	/	AcavA_010100004624	B565_3463, homology to B565_3462	/	HMPREF1170_01009, homology to HMPREF1170_01010	/	HMPREF1169_00255, homology to HMPREF1169_00256	/
putative type IV pilus biogenesis protein		ASA_0693	IYQ_08036	/	/	AcavA_010100004624	B565_3462,, homology to B565_3463	HMPREF1168_00242	HMPREF1170_01010, homology to HMPREF1170_01009	HMPREF1167_03713	HMPREF1169_00256, homology to HMPREF1169_00255	/	Shewanella oneidensis MR-1	SO_3520
NH(3)-dependent NAD+ synthetase		ASA_0694	IYQ_08031	AHA_0697	HMPREF1171_04251	AcavA_010100004629	B565_3461	HMPREF1168_00241	HMPREF1170_01011	HMPREF1167_03714	HMPREF1169_00257	C16g0073
nitrogen regulatory protein PII		ASA_0695	IYQ_08026	AHA_0698	HMPREF1171_04252	AcavA_010100004634	B565_3460	HMPREF1168_00240	HMPREF1170_01012	HMPREF1167_03715	HMPREF1169_00258	C16g0072
glycoside hydroylase family 23		ASA_0696	IYQ_08021	AHA_0699	HMPREF1171_04253	AcavA_010100004639	B565_3459	HMPREF1168_00239	HMPREF1170_01013	HMPREF1167_03716	HMPREF1169_00259	C16g0071
autoinducer-2 synthase, S-ribosylhomocysteine lyase		ASA_0697	IYQ_08016	AHA_0700	HMPREF1171_04254	AcavA_010100004644	B565_3458	HMPREF1168_00238	HMPREF1170_01014	HMPREF1167_03717	HMPREF1169_00260	C16g0070
GGDEF domain protein		ASA_0698	IYQ_08011	AHA_0701	HMPREF1171_04255	AcavA_010100004649	B565_0559	HMPREF1168_01432	HMPREF1170_03920	HMPREF1167_01369	HMPREF1169_03123	C16g0069
ribonuclease R		ASA_0699	IYQ_08006	AHA_0702	HMPREF1171_04256	AcavA_010100004654	B565_0560	HMPREF1168_01433	HMPREF1170_03919	HMPREF1167_01368	HMPREF1169_03122	C16g0068
hypothetical, soluble lytic murein transglycosylase		/	/	homologue to AAR06611.1, AAR06612.1	HMPREF1171_04257	/	/	/	/	/	/	C16g0067	Shewanella violacea DSS12	SVI_2401
hypothetical		/	/	/	/	/	/	/	/	/	/	C16g0066	Xanthomonas vesicatoria ATCC 35937	XVE_3695
Phenazine biosynthesis PhzC/PhzF protein		/	/	/	/	/	/	/	/	/	/	C16g0065	Shewanella baltica OS185	Shew185_2184
hypothetical		/	/	/	/	/	/	/	/	/	/	C16g0064	/
hypothetical		/	/	/	/	/	/	/	/	/	/	C16g0063	/
23S rRNA (guanosine-2'-O-)-methyltransferase		ASA_0700	IYQ_08001	AHA_0703	HMPREF1171_04258	AcavA_010100004659	B565_0561	HMPREF1168_01434	HMPREF1170_03918	HMPREF1167_01367	HMPREF1169_03121	C16g0062
transcription regulator, Crp family		ASA_0701	IYQ_07996	AHA_0704	HMPREF1171_04259	AcavA_010100004664	B565_0562	HMPREF1168_01435	HMPREF1170_03917	HMPREF1167_01366	HMPREF1169_03120	C16g0061
hypothetical		/	/	/	/	/	/	HMPREF1168_01436	/	/	/	/	Enterobacteriaceae bacterium 9_2_54FAA	HMPREF0864_02964
acetyltransferase, gnat family		ASA_0702	IYQ_07991	AHA_0705	HMPREF1171_04260	AcavA_010100004669	B565_0563	HMPREF1168_01437	HMPREF1170_03916	HMPREF1167_01365	HMPREF1169_03119	C16g0060
transporter, drug/metabolite exporter family	homologue to ASA_0554	ASA_0703	IYQ_07986	AHA_0706, AHA_3732	HMPREF1171_04261	AcavA_010100003015	B565_0537	/	/	/	/	C16g0059
drug/metabolite transporter (DMT) superfamily protein		ASA_0704	IYQ_07981, IYQ_07976 (fragment)	AHA_0707	HMPREF1171_04262	/	B565_0270	HMPREF1168_01165	HMPREF1170_00176	HMPREF1167_01668	HMPREF1169_03412	C16g0058	Yersinia enterocolitica subsp. enterocolitica 8081	YE1845
glycine betaine-binding protein, ABC-type glycine betaine transport system,substrate binding domain		/	/	/	HMPREF1171_04263	/	/	/	/	/	/	C16g0057	Vibrio tubiashii NCIMB 1337 = ATCC 19106	ZP_08736879.1
glyoxalase/bleomycin resistance protein/dioxygenase		/	/	/	HMPREF1171_04264	/	/	/	/	/	/	C16g0056	Pseudomonas sp. GM60	ZP_10636396.1
arabinose efflux permease family protein		/	/	/	HMPREF1171_04265	/	/	/	/	/	/	C16g0055	Pseudomonas sp. GM60	ZP_10636394.1
hypothetical		/	/	/	HMPREF1171_04266	/	/	/	/	/	/	C16g0054	Pseudomonas sp. GM60	ZP_10636395.1
transcriptional regulator, LysR family		/	/	/	HMPREF1171_04267	/	/	/	/	/	/	C16g0053	Pseudomonas sp. GM60	ZP_10636397.1
Predicted metal-dependent hydrolase/	frameshift due to 1 bp deletion	ASA_0705	/	AHA_0708	HMPREF1171_04268	AcavA_010100004674	B565_3440	HMPREF1168_00220	HMPREF1170_01033	HMPREF1167_03736	HMPREF1169_00279	C16g0052
NRAMP family manganese transport protein		ASA_0706	IYQ_07961	AHA_0709	HMPREF1171_04269	AcavA_010100004679	B565_3439	HMPREF1168_00219	HMPREF1170_01034	HMPREF1167_03737	HMPREF1169_00280	C16g0051
ribosomal protein S6		ASA_0707	IYQ_07956	AHA_0710	HMPREF1171_04270	AcavA_010100004684	B565_3438	HMPREF1168_00218	HMPREF1170_01035	HMPREF1167_03738	HMPREF1169_00281	C16g0050
ribosomal protein S18		ASA_0708	IYQ_07951	AHA_0711	HMPREF1171_04271	AcavA_010100004689	B565_3437	HMPREF1168_00217	HMPREF1170_01036	HMPREF1167_03739	HMPREF1169_00282	C16g0049
ribosomal protein L9		ASA_0709	IYQ_07946	AHA_0712	HMPREF1171_04272	AcavA_010100004694	B565_3436	HMPREF1168_00216	HMPREF1170_01037	HMPREF1167_03740	HMPREF1169_00283	C16g0048
ferredoxin--NADP reductase		ASA_0710	IYQ_07941	AHA_0713	HMPREF1171_04273	AcavA_010100004699	B565_3435	HMPREF1168_00215	HMPREF1170_01038	HMPREF1167_03741	HMPREF1169_00284	C16g0047
hypothetical, putative copper-binding protein		ASA_0711	IYQ_07936, IYQ_07931	AHA_0714	HMPREF1171_04274, homology to HMPREF1171_04275	AcavA_010100004704, AcavA_010100004709	B565_3434, B565_3433	HMPREF1168_00214, homology to HMPREF1168_00213	HMPREF1170_01039, homology to HMPREF1170_01040	HMPREF1167_03742, homology to HMPREF1167_03743	HMPREF1169_00285, homology to HMPREF1169_00286	C16g0046
hypothetical, putative copper-binding protein	homology to ASA_0711	/	IYQ_07931, IYQ_07936	AHA_0714	HMPREF1171_04275, homology to HMPREF1171_04274	AcavA_010100004709, AcavA_010100004704	B565_3433, B565_3434	HMPREF1168_00213, homology to HMPREF1168_00214	HMPREF1170_01040, homology to HMPREF1170_01039	HMPREF1167_03743, homology to HMPREF1167_03742	HMPREF1169_00286, homology to HMPREF1169_00285	C16g0045
hypothetical		ASA_0712	IYQ_07926	AHA_0715	HMPREF1171_04276	AcavA_010100004714	B565_3432	HMPREF1168_00212	HMPREF1170_01041	HMPREF1167_03744	HMPREF1169_00287	C16g0044
fosfomycin resistance protein		/	/	/	/	AcavA_010100004719	/	HMPREF1168_00211	/	/	/	C16g0043	Shewanella violacea DSS12	YP_003556464.1
hypothetical		ASA_0713	IYQ_07921	AHA_0716	HMPREF1171_04277	AcavA_010100004724	B565_3431	HMPREF1168_00210	HMPREF1170_01042	HMPREF1167_03745	HMPREF1169_00288	C16g0042
quinone oxidoreductase		ASA_0714	IYQ_07916	AHA_0717	HMPREF1171_04278	AcavA_010100004729	B565_3430	HMPREF1168_00209	HMPREF1170_01043	HMPREF1167_03746	HMPREF1169_00289	C16g0041
hypothetical		ASA_0715	IYQ_07911	AHA_0718	HMPREF1171_04279	AcavA_010100004734	B565_3429	HMPREF1168_00208	HMPREF1170_01044	HMPREF1167_03747	HMPREF1169_00290	C16g0040
peptidase family M16		ASA_0716	IYQ_07906	AHA_0719	HMPREF1171_04280	AcavA_010100004739, AcavA_010100004744	B565_3428	HMPREF1168_00207	HMPREF1170_01045	HMPREF1167_03748	HMPREF1169_00291	C16g0039
glutamate-cysteine ligase		ASA_0717	IYQ_07901	AHA_0720	HMPREF1171_04281	AcavA_010100004749	B565_3427	HMPREF1168_00206	HMPREF1170_01046	HMPREF1167_03749	HMPREF1169_00292	C16g0038
hypothetical		ASA_0718	IYQ_07896	AHA_0721	/	AcavA_010100003587	/	/	/	/	/	/	Dickeya dadantii Ech586	Dd586_0039
long-chain-fatty-acid--CoA ligase, putative		ASA_0719	IYQ_07891	AHA_0722	HMPREF1171_04282	AcavA_010100003592	B565_3426	HMPREF1168_00205	HMPREF1170_01047	HMPREF1167_03750	HMPREF1169_00293	C16g0037
hypothetical		ASA_0720	IYQ_07886	AHA_0723	HMPREF1171_04283	AcavA_010100003597	B565_3425	HMPREF1168_00204	HMPREF1170_01048	HMPREF1167_03751	HMPREF1169_00294	C16g0036
ribosomal-protein-S18-alanine acetyltransferase		ASA_0721	IYQ_07881	AHA_0724	HMPREF1171_04284	AcavA_010100003602	B565_3424	HMPREF1168_00203	HMPREF1170_01049	HMPREF1167_03752	HMPREF1169_00295	C16g0035
hypothetical		ASA_0722	IYQ_07876	/	HMPREF1171_04285	AcavA_010100003607	B565_3423	HMPREF1168_00202	HMPREF1170_01050	HMPREF1167_03753	HMPREF1169_00296	C16g0034	Dickeya dadantii 3937	YP_003881424.1
regulatory ATPAse variant A		ASA_0723	IYQ_07871	AHA_0725	HMPREF1171_04286	AcavA_010100003612	B565_3422	HMPREF1168_00201	HMPREF1170_01051	HMPREF1167_03754	HMPREF1169_00297	C16g0033
von Willebrand factor type A domain protein		ASA_0724	IYQ_07866	AHA_0726	HMPREF1171_04287	AcavA_010100003617	B565_3421	HMPREF1168_00200	HMPREF1170_01052	HMPREF1167_03755	HMPREF1169_00298	C16g0031 (fragment), C16g0032 (fragment)
permease of the drug/metabolite transporter		ASA_0725	IYQ_07861	/	/	/	/	/	/	/	/	C16g0030	Vibrio parahaemolyticus RIMD 2210633	VPA1215
transcriptional regulator, AsnC family		ASA_0726	IYQ_07856	/	/	/	/	/	/	/	/	C16g0029	Vibrio parahaemolyticus RIMD 2210633	NP_800724.1
GGDEF domain protein		ASA_0727	potential frameshift	AHA_0727	HMPREF1171_04288	AcavA_010100003622	B565_3963	HMPREF1168_00914	HMPREF1170_00514	HMPREF1167_03196, HMPREF1167_03197	HMPREF1169_03745	C16g0028
GGDEF domain protein		ASA_0728	IYQ_07841	AHA_0729, AHA_0728	HMPREF1171_04289	AcavA_010100003627	B565_3420	HMPREF1168_00199	HMPREF1170_01053	HMPREF1167_03756	HMPREF1169_00299	C16g0027
Short chain dehydrogenase		/	/	/	/	/	B565_3419	/	HMPREF1170_01054	HMPREF1167_03757	HMPREF1169_00300	/	Edwardsiella tarda EIB202	ETAE_2986
peptide chain release factor 3		ASA_0729	IYQ_07836	AHA_0730	HMPREF1171_04290	AcavA_010100003632	B565_3418	HMPREF1168_00198	HMPREF1170_01055	HMPREF1167_03758	HMPREF1169_00301	C16g0026
steroid delta-isomerase domain-containing protein		/	/	AHA_0731	HMPREF1171_04291	AcavA_010100003637	/	/	/	/	/	C16g0025	Erwinia billingiae Eb661	EbC_27720
GCN5-related N-acetyltransferase		/	/	/	HMPREF1171_04292	AcavA_010100003642	/	/	/	/	/	/	Vibrio cholerae BJG-01	EGS74065.1
acetyltransferase (isoleucine patch superfamily) protein		/	/	/	/	AcavA_010100003647	/	/	/	/	/	/	Vibrio shilonii AK1	ZP_01868957.1
transcriptional regulatory protein, MarR		/	/	AHA_0732	/	/	/	/	/	/	/	/	Ralstonia pickettii 12J	Rpic_3955
alkylhydroperoxidase AhpD core		/	/	AHA_0733	/	/	/	/	/	/	/	/	Pantoea ananatis LMG 20103	PANA_1502
Asch Domain		/	/	/	/	/	/	HMPREF1168_00197	/	/	/	/	Vibrio splendidus ATCC 33789	VISP3789_18350
transcriptional regulator, MarR family		ASA_0730	potential frameshift	AHA_0734	HMPREF1171_04293	AcavA_010100003652	B565_3417	HMPREF1168_00196	HMPREF1170_01056	HMPREF1167_03759	HMPREF1169_00302	C16g0024
hypothetical		/	/	/		AcavA_010100003657	/	/	/	/	/	/	/
NADH:flavin oxidoreductase/NADH oxidase, xenobiotic reductase B		ASA_0731	IYQ_07821	AHA_0735	HMPREF1171_04294	AcavA_010100003662	B565_0726	HMPREF1168_01594	HMPREF1170_03753	HMPREF1167_01195	HMPREF1169_02958	C16g0023
transcriptional regulator, TetR family		ASA_0732	IYQ_07816	AHA_0736	HMPREF1171_04295	AcavA_010100003667	B565_0727	HMPREF1168_01595	HMPREF1170_03752	HMPREF1167_01194	HMPREF1169_02957	C16g0022
DNA (cytosine-5-)-methyltransferase		/	/	/	HMPREF1171_04296	AcavA_010100003672	/	/	/	/	/	C16g0021	Neisseria flavescens NRL30031/H210	NEIFLAOT_02076
DNA polymerase III, epsilon subunit		/	/	/		AcavA_010100003354	/	/	/	/	/	/	Shewanella baltica OS185	Shew185_2344
prolyl-tRNA synthetase		ASA_0733	IYQ_07811	AHA_3650	HMPREF1171_02845	AcavA_010100003359	B565_0582	HMPREF1168_01455	HMPREF1170_03897	HMPREF1167_01346	HMPREF1169_03100	C33g0123
methyl-accepting chemotaxis protein		ASA_0734	potential frameshift	AHA_3649	HMPREF1171_02844	AcavA_010100003364	B565_0596	HMPREF1168_01469	HMPREF1170_03883	HMPREF1167_01332	HMPREF1169_03086	C33g0124
holliday junction DNA helicase RuvA		ASA_0735	IYQ_07796	AHA_3648	HMPREF1171_02843	AcavA_010100003369	B565_0597	HMPREF1168_01470	HMPREF1170_03882	HMPREF1167_01331	HMPREF1169_03085	C33g0125
holliday junction DNA helicase RuvB		ASA_0736	IYQ_07791	AHA_3647	HMPREF1171_02842	AcavA_010100003374	B565_0598	HMPREF1168_01471	HMPREF1170_03881	HMPREF1167_01330	HMPREF1169_03084	C33g0126
Cytochrome d ubiquinol oxidase, subunit I		ASA_0737	IYQ_07786	AHA_3646	HMPREF1171_02841	AcavA_010100003379	B565_0599	HMPREF1168_01472	HMPREF1170_03880	HMPREF1167_01329	HMPREF1169_03083	C33g0127
cytochrome d ubiquinol oxidase, subunit II		ASA_0738	IYQ_07781	AHA_3645	HMPREF1171_02840	AcavA_010100003384	B565_0600	HMPREF1168_01473	HMPREF1170_03879	HMPREF1167_01328	HMPREF1169_03082	C33g0128
Cyd operon protein YbgT		ASA_0739	IYQ_07776	AHA_3644	HMPREF1171_02839	AcavA_010100003389	B565_0601	HMPREF1168_01474	HMPREF1170_03878	HMPREF1167_01327	HMPREF1169_03081	C33g0129
Cyd operon proteinYbgE		ASA_0740	IYQ_07771	AHA_3643	HMPREF1171_02838	AcavA_010100003394	B565_0602	HMPREF1168_01475	HMPREF1170_03877	HMPREF1167_01326	HMPREF1169_03080	C33g0130
Tol system-associated acyl-CoA thioesterase		ASA_0741	IYQ_07766	AHA_3642	HMPREF1171_02837	AcavA_010100003399	B565_0603	HMPREF1168_01476	HMPREF1170_03876	HMPREF1167_01325	HMPREF1169_03079	C33g0131
MotA/TolQ/ExbB proton channel		ASA_0742	IYQ_07761	AHA_3641	HMPREF1171_02836	AcavA_010100003404	B565_0604	HMPREF1168_01477	HMPREF1170_03875	HMPREF1167_01324	HMPREF1169_03078	C33g0132
TolR Biopolymer transport protein		ASA_0743	IYQ_07756	AHA_3640	HMPREF1171_02835	AcavA_010100003409	B565_0605	HMPREF1168_01478	HMPREF1170_03874	HMPREF1167_01323	HMPREF1169_03077	C33g0133
TolA protein		ASA_0744	IYQ_07751	AHA_3639	HMPREF1171_02834	AcavA_010100003414	B565_0606	HMPREF1168_01479	HMPREF1170_03873	HMPREF1167_01322	HMPREF1169_03076	C33g0134
TolB Periplasmic component of the Tol biopolymer transport system		ASA_0745	IYQ_07746	AHA_3638	HMPREF1171_02833	AcavA_010100003419	B565_0607	HMPREF1168_01480	HMPREF1170_03872	HMPREF1167_01321	HMPREF1169_03075	C33g0135
peptidoglycan-associated lipoprotein		ASA_0746	IYQ_07741	AHA_3637	HMPREF1171_02832	AcavA_010100003424	B565_0608	HMPREF1168_01481	HMPREF1170_03871	HMPREF1167_01320	HMPREF1169_03074	C33g0136
tol-pal system protein YbgF, TPR domain-containing protein		ASA_0747	IYQ_07736	AHA_3636	HMPREF1171_02831	AcavA_010100003429	B565_0609	HMPREF1168_01482	HMPREF1170_03870	HMPREF1167_01319	HMPREF1169_03073	C33g0137
hypothetical		/	/	/	/	/	/	/	/	/	/	C33g0138 (fragment)	Bacillus cereus G9241	ZP_00237815.1
tRNA-Lys		ASA_0748	IYQ_t08877	AHA_3635	HMPREF1171_04504	AcavA_010100t03436	B565_t017	HMPREF1168_04147	?	?	?	?
tRNA-Val		ASA_0749	IYQ_t08875	AHA_3634	HMPREF1171_04503	AcavA_010100t03438	B565_t018	HMPREF1168_04148	?	?	?	?
tRNA-Lys		ASA_0750	IYQ_t08873	AHA_3633	HMPREF1171_04502	AcavA_010100t03440	/	?	?	?	?	?
tRNA-Val		ASA_0751	?	AHA_3632	HMPREF1171_04501	AcavA_010100t03442	/	?	?	?	?	?
tRNA-Lys		ASA_0752	?	AHA_3631	?	?	/	?	?	?	?	?
tRNA-Val		ASA_0753	?	AHA_3630	?	?	/	?	?	?	?	?
tRNA-Lys		ASA_0754	?	AHA_3629	?	?	/	?	?	?	?	?
tRNA-Val		ASA_0755	?	AHA_3628	?	?	/	?	?	?	?	?
RNA-Lys		/	/	AHA_3627	?	?	?	?	?	?	?	?
tRNA-Val		/	/	AHA_3626	?	?	?	?	?	?	?	?
RNA-Lys		/	/	AHA_3625	?	?	?	?	?	?	?	?
tRNA-Val		/	/	AHA_3624	?	?	?	?	?	?	?	?
RNA-Lys		/	/	AHA_3623	?	?	?	?	?	?	?	?
tRNA-Val		/	/	AHA_3622	HMPREF1171_04500	?	?	?	?	?	?	?
methyl-accepting chemotaxis transducer		ASA_0756	potential frameshift	AHA_3621	HMPREF1171_02830	AcavA_010100003442	B565_0630	HMPREF1168_01501	HMPREF1170_03849	HMPREF1167_01298	HMPREF1169_03052	C34g0001
quinolinate synthase A protein		ASA_0757	IYQ_07721	AHA_3620	HMPREF1171_02829	AcavA_010100003447	B565_0629	HMPREF1168_01500	HMPREF1170_03850	HMPREF1167_01299	HMPREF1169_03053	C34g0002
aldose 1-epimerase		ASA_0758	IYQ_07716	AHA_3619	HMPREF1171_02828	AcavA_010100003452	B565_0628	HMPREF1168_01499	HMPREF1170_03851	HMPREF1167_01300	HMPREF1169_03054	C34g0003
Glyceraldehyde-3-phosphate dehydrogenase		ASA_0759	IYQ_07711	AHA_3618	HMPREF1171_02827	AcavA_010100003457	B565_0627	HMPREF1168_01498	HMPREF1170_03852	HMPREF1167_01301	HMPREF1169_03055	C34g0004
4-alpha-glucanotransferase		ASA_0760	IYQ_07706	AHA_3617	HMPREF1171_02826	AcavA_010100003462	B565_0626	HMPREF1168_01497	HMPREF1170_03853	HMPREF1167_01302	HMPREF1169_03056	C34g0005
1,4-alpha-glucan branching enzyme		ASA_0761	IYQ_07701	AHA_3616	HMPREF1171_02825	AcavA_010100003467	B565_0625	HMPREF1168_01496	HMPREF1170_03854	HMPREF1167_01303	HMPREF1169_03057	C34g0006
glycogen debranching enzyme		ASA_0762	IYQ_07696	AHA_3615	HMPREF1171_02824	AcavA_010100003482	B565_0624	HMPREF1168_01495	HMPREF1170_03855	HMPREF1167_01304	HMPREF1169_03058	C34g0007
peptide methionine sulfoxide reductase		ASA_0763	IYQ_07691	AHA_3614	HMPREF1171_02823	AcavA_010100003477	B565_0623	HMPREF1168_01494	HMPREF1170_03856	HMPREF1167_01305	HMPREF1169_03059	C34g0008
glycogen debranching enzyme glgX	homologue to ASA_0762	/	homologue to IYQ_07696	homologue to AHA_3615		AcavA_010100003472	homologue to B565_0623	/	/	/	/	/
methyl-accepting chemotaxis protein		ASA_0764	IYQ_07686	AHA_0773	HMPREF1171_04334	AcavA_010100017943	B565_0752	HMPREF1168_00050	HMPREF1170_03726	HMPREF1167_01169	HMPREF1169_02933	C14g0094
ion transport protein		ASA_0765	IYQ_07681	AHA_0774	HMPREF1171_04335	AcavA_010100017938	B565_0753	HMPREF1168_00049	HMPREF1170_03725	HMPREF1167_01168	HMPREF1169_02932	C14g0093
Arylsulfatase		ASA_0766	IYQ_07676	AHA_0775	HMPREF1171_04336	AcavA_010100017933	B565_0754	HMPREF1168_00048	HMPREF1170_03724	HMPREF1167_01167	HMPREF1169_02931	C14g0092
prolinedehydrogenase/delta-1-pyrroline-5-carboxylatedehydrogenase		ASA_0767	IYQ_07671	AHA_0776	HMPREF1171_04337	/	B565_0755	HMPREF1168_00047	HMPREF1170_03723	HMPREF1167_01166	HMPREF1169_02930	C14g0091	Oceanimonas sp. GK1	GU3_15675
NADH pyrophosphatase, NUDIX family hydrolase		ASA_0768	IYQ_07666	AHA_0777	HMPREF1171_04338	AcavA_010100017928	B565_0756	HMPREF1168_00046	HMPREF1170_03722	HMPREF1167_01165	HMPREF1169_02929	C14g0090
uroporphyrinogen decarboxylase		ASA_0769	IYQ_07661	AHA_0778	HMPREF1171_04339	AcavA_010100017923	B565_0757	HMPREF1168_00045	HMPREF1170_03721	HMPREF1167_01164	HMPREF1169_02928	C14g0089
inorganic pyrophosphatase		ASA_0770	IYQ_07656	AHA_3550	HMPREF1171_02759	AcavA_010100017513	B565_0650	HMPREF1168_01520	HMPREF1170_03829	HMPREF1167_01279	HMPREF1169_03033	C34g0070	Oceanimonas sp. GK1	GU3_03755
UDP-N-acetylmuramate-alanine ligase		ASA_0771	IYQ_07651	AHA_3549	HMPREF1171_02758	AcavA_010100017508	B565_0677	HMPREF1168_01548	HMPREF1170_03801	HMPREF1167_01251	HMPREF1169_03006	C34g0071
3-polyprenyl-4-hydroxybenzoate decarboxylase		ASA_0772	IYQ_07646	AHA_3548	HMPREF1171_02757	AcavA_010100017503	B565_0676	HMPREF1168_01547	HMPREF1170_03802	HMPREF1167_01252	HMPREF1169_03007	C34g0072
transcriptional regulator, TetR family		ASA_0773	IYQ_07641	AHA_3547	HMPREF1171_02756	AcavA_010100017498	B565_0675	HMPREF1168_01546	HMPREF1170_03803	HMPREF1167_01253	HMPREF1169_03008	C34g0073
hypoxanthine phosphoribosyltransferase		ASA_0774	IYQ_07636	AHA_3546	HMPREF1171_02755	AcavA_010100017493	B565_0674	HMPREF1168_01545	HMPREF1170_03804	HMPREF1167_01254	HMPREF1169_03009	C34g0074
ABC-type multidrug transporter, ATP binding component		ASA_0775	IYQ_07631	AHA_3545	HMPREF1171_02754	AcavA_010100017488	B565_0673	HMPREF1168_01544	HMPREF1170_03805	HMPREF1167_01255	HMPREF1169_03010	C34g0075
ABC-type transporter permease protein		ASA_0776	IYQ_07626	AHA_3544	HMPREF1171_02753	AcavA_010100017483	B565_0672	HMPREF1168_01543	HMPREF1170_03806	HMPREF1167_01256	HMPREF1169_03011	C34g0076
antibiotic biosynthesis monooxygenase domain-containing protein		ASA_0777	IYQ_07621	/	/	AcavA_010100017478	B565_0666	HMPREF1168_01536	HMPREF1170_03813	HMPREF1167_01263	HMPREF1169_03017	/	Alishewanella agri BL06	ZP_10352986.1
hypothetical		/	/	/	/	/	B565_0667	HMPREF1168_01537	HMPREF1170_03812	HMPREF1167_01262	HMPREF1169_03016	/	Shigella flexneri 4343-70	SF434370_1874
phage-related integrase		/	/	/	HMPREF1171_02752	/	/	/	/	/	/	/	Pseudomonas aeruginosa PA7	PSPA7_3747
hypothetical		/	/	/	HMPREF1171_02751	/	/	/	/	/	/	/	Acidovorax sp. JS42	Ajs_2626
XRE family transcriptional regulator		/	/	/	HMPREF1171_02750	/	/	/	/	/	/	/	Acidovorax sp. JS42	Ajs_2627
hypothetical		/	/	/	HMPREF1171_02749	/	/	/	/	/	/	/	Shewanella sp. ANA-3	Shewana3_1247
hypothetical		/	/	/	HMPREF1171_02748	/	/	/	/	/	/	/	Shewanella sp. ANA-3	Shewana3_1248
hypothetical		/	/	/	HMPREF1171_02747	/	/	/	/	/	/	/	Pseudomonas sp. GM17	PMI20_00278
hypothetical		/	/	/	HMPREF1171_02746	/	/	/	/	/	/	/	Pseudomonas sp. GM17	PMI20_00281
hypothetical		/	/	/	HMPREF1171_02745	/	/	/	/	/	/	/	Pseudomonas sp. GM17	PMI20_00282
UBA/THIF-type NAD/FAD-binding protein , dinucleotide-utilizing enzyme possibly involved in molybdopterin or thiamin biosynthesis		/	/	/	HMPREF1171_02746	/	/	/	/	/	/	/	Pseudomonas sp. GM17	PMI20_00283
metallo-beta-lactamase superfamily hydrolase		/	/	/	HMPREF1171_02743	/	/	/	/	/	/	/	Pseudomonas sp. GM17	PMI20_00279
DNA repair protein RadC		/	/	/	HMPREF1171_02742	/	/	/	/	/	/	/	Pseudomonas aeruginosa UCBPP-PA14	PA14_31260
hypothetical		/	/	/	HMPREF1171_02741	/	/	/	/	/	/	/	Pseudomonas aeruginosa UCBPP-PA14	PA14_31250
protein YafZ		/	/	/	HMPREF1171_02740	/	/	/	/	/	/	/	Burkholderia multivorans ATCC 17616	Bmul_2321
ParB-like partition protein		/	/	/	HMPREF1171_02739	/	/	/	/	/	/	/	Burkholderia multivorans ATCC 17616	Bmul_2322
hypothetical		/	/	/	HMPREF1171_02738	/	/	/	/	/	/	/	Acidovorax sp. JS42	Ajs_2942
hypothetical		/	/	/	HMPREF1171_02737	/	/	/	/	/	/	/	Pseudomonas aeruginosa ATCC 25324	PABE173_2301
XRE family transcriptional regulator		/	/	/	HMPREF1171_02736	/	/	/	/	/	/	/	Ralstonia solanacearum MolK2	CAQ35561.1
lipoprotein		/	/	/	HMPREF1171_02735	/	/	/	/	/	/	/	Pseudomonas putida DOT-T1E	T1E_0703
hypothetical		/	/	/	HMPREF1171_02734	/	/	/	/	/	/	/	Pseudomonas aeruginosa PA7	PSPA7_3733
putative transcriptional regulator (DNA binding protein)		/	/	/	HMPREF1171_02733	/	/	/	/	/	/	/	Pseudomonas aeruginosa PA7	PSPA7_3732
replication protein A		/	/	/	HMPREF1171_02732	/	/	/	/	/	/	/	Pseudomonas aeruginosa PA7	PSPA7_3731
cobyrinic acid a,c-diamide synthase		/	/	/	HMPREF1171_02731	/	/	/	/	/	/	/	Pseudomonas aeruginosa PA7	PSPA7_3730
regulator of plasmid copy number		/	/	/	HMPREF1171_02730	/	/	/	/	/	/	/	Burkholderia multivorans CF2	BURMUCF2_3630
Glycosidases		/	/	/	HMPREF1171_02729	/	/	/	/	/	/	/	Pseudomonas aeruginosa PA7	PSPA7_3728
T4SS, conjugative transfer signal peptidase TraF		/	/	/	HMPREF1171_02728	/	/	/	/	/	/	/	Pseudomonas aeruginosa PA7	PSPA7_3727
T4SS, type IV secretory pathway, VirD2 component (relaxase)		/	/	/	HMPREF1171_02727	/	/	/	/	/	/	/	Pseudomonas aeruginosa PA7	PSPA7_3726
TetR family transcriptional regulator		/	/	/	HMPREF1171_02726	/	/	/	/	/	/	/	Burkholderia xenovorans LB400	Bxe_A1138
NodT family efflux transporter, outer membrane factor (OMF) lipoprotein		/	/	/	HMPREF1171_02725	/	/	/	/	/	/	/	Burkholderia xenovorans LB400	Bxe_A1155
major facilitator superfamily multidrug efflux transporter		/	/	/	HMPREF1171_02724	/	/	/	/	/	/	/	Burkholderia xenovorans LB400	Bxe_A1156
efflux transporter, RND family, MFP subunit		/	/	/	HMPREF1171_02723	/	/	/	/	/	/	/	Acidovorax sp. JS42	Ajs_2921
hypothetical		/	/	/	HMPREF1171_02722	/	/	/	/	/	/	/	Acidovorax sp. JS42	Ajs_2920
LysR family transcriptional regulator		/	/	/	HMPREF1171_02721	/	/	/	/	/	/	/	Pseudomonas aeruginosa PA7	PSPA7_3723
lipoprotein		/	/	/	HMPREF1171_02720	/	/	/	/	/	/	/	Pseudomonas aeruginosa PA7	PSPA7_3722
T4SS, conjugal transfer coupling protein TraG		/	/	/	HMPREF1171_02719	/	/	/	/	/	/	/	Pseudomonas aeruginosa PA7	PSPA7_3708
CopG domain protein DNA-binding domain protein		/	/	/	HMPREF1171_02718	/	/	/	/	/	/	/	Pseudomonas aeruginosa PA7	PSPA7_3707
T4SS, P-type conjugative transfer ATPase TrbB		/	/	/	HMPREF1171_02717	/	/	/	/	/	/	/	Pseudomonas aeruginosa PA7	PSPA7_3706
T4SS, conjugal transfer protein TrbC		/	/	/	HMPREF1171_02716	/	/	/	/	/	/	/	Pseudomonas aeruginosa PA7	PSPA7_3705
T4SS, conjugal transfer TrbD transmembrane protein		/	/	/	HMPREF1171_02715	/	/	/	/	/	/	/	Pseudomonas aeruginosa PA7	PSPA7_3704
T4SS, VirB4 family type IV secretion/conjugal transfer ATPase		/	/	/	HMPREF1171_02714	/	/	/	/	/	/	/	Pseudomonas aeruginosa PA7	PSPA7_3703
T4SS, conjugal transfer protein TrbJ		/	/	/	HMPREF1171_02713	/	/	/	/	/	/	/	Pseudomonas aeruginosa PA7	PSPA7_3702
lipoprotein		/	/	/	HMPREF1171_02712	/	/	/	/	/	/	/	Pseudomonas aeruginosa PA7	PSPA7_3701
T4SS, conjugal transfer protein TrbL		/	/	/	HMPREF1171_02711	/	/	/	/	/	/	/	Pseudomonas aeruginosa PA7	PSPA7_3700
T4SS, conjugal transfer protein TrbF		/	/	/	HMPREF1171_02710	/	/	/	/	/	/	/	Pseudomonas aeruginosa PA7	PSPA7_3699
T4SS, conjugal transfer protein TrbG/VirB9/CagX		/	/	/	HMPREF1171_02709	/	/	/	/	/	/	/	Pseudomonas aeruginosa PA7	PSPA7_3698
T4SS, conjugation TrbI family protein		/	/	/	HMPREF1171_02708	/	/	/	/	/	/	/	Pseudomonas aeruginosa PA7	PSPA7_3697
conjugal transfer protein		/	/	/	HMPREF1171_02707	/	/	/	/	/	/	/	Pseudomonas aeruginosa PA7	PSPA7_3696
2-hydroxyglutaryl-CoA dehydratase subunit D		/	/	AHA_3543	HMPREF1171_02706	/	/	HMPREF1168_01542	HMPREF1170_03807	HMPREF1167_01257	/	C34g0077	Klebsiella oxytoca 10-5250	EHT07953.1
activator of (R)-2-hydroxyglutaryl-CoA dehydratase		/	/	AHA_3542	HMPREF1171_02705	/	/	HMPREF1168_01541	HMPREF1170_03808	HMPREF1167_01258	/	C34g0078	Klebsiella oxytoca 10-5250	EHT07952.1
hypothetical		/	/	/	HMPREF1171_02704	/	/	HMPREF1168_01540	HMPREF1170_03809	HMPREF1167_01259	/	C34g0079	Klebsiella oxytoca 10-5250	HMPREF9694_03885
hypothetical		/	/	/	HMPREF1171_02703	/	B565_0671	/	/	/	HMPREF1169_03012	/	Bordetella parapertussis 12822	BPP3783
hypothetical		/	/	/	HMPREF1171_02702	/	B565_0670	/	/	/	HMPREF1169_03013	/	Bordetella parapertussis 12822	BPP3782
methylamine utilization protein-like protein		/	/	AHA_3541	HMPREF1171_02701	/	B565_0669	HMPREF1168_01539	HMPREF1170_03810	HMPREF1167_01260	HMPREF1169_03014	C34g0080	Desulfovibrio fructosovorans JJ	ZP_07335477.1
hypothetical, Rhodanese domain protein		/	/	AHA_3540	HMPREF1171_02700	/	B565_0668	HMPREF1168_01538	HMPREF1170_03811	HMPREF1167_01261	HMPREF1169_03015	C34g0081	Desulfovibrio fructosovorans JJ	ZP_07335476.1
Pantoate-beta-alanine ligase		ASA_0778	IYQ_07616	AHA_3539	HMPREF1171_02699	AcavA_010100017473	B565_0665	HMPREF1168_01535	HMPREF1170_03814	HMPREF1167_01264	HMPREF1169_03018	C34g0082
hypothetical		/	/	/	/	/	/	/	/	/	/	C34g0083	/
3-methyl-2-oxobutanoatehydroxymethyltransferase		ASA_0779	IYQ_07611	AHA_3538	HMPREF1171_02698	AcavA_010100017468	B565_0664	HMPREF1168_01534	HMPREF1170_03815	HMPREF1167_01265	HMPREF1169_03019	C34g0084
7,8-dihydro-6-hydroxymethylpterin-pyrophosphokinase		ASA_0780	IYQ_07606	AHA_3537	HMPREF1171_02697	AcavA_010100017463	B565_0663	HMPREF1168_01533	HMPREF1170_03816	HMPREF1167_01266	HMPREF1169_03020	C34g0085
poly(A) polymerase		ASA_0781	IYQ_07601	AHA_3536	HMPREF1171_02696	AcavA_010100017458	B565_0662	HMPREF1168_01532	HMPREF1170_03817	HMPREF1167_01267	HMPREF1169_03021	C34g0086
glutamyl-tRNA synthetase		ASA_0782	IYQ_07596	AHA_3535	HMPREF1171_02695	AcavA_010100017453	B565_0661	HMPREF1168_01531	HMPREF1170_03818	HMPREF1167_01268	HMPREF1169_03022	C34g0087
dnaK suppressor protein		ASA_0783	IYQ_07591	AHA_3534	HMPREF1171_02694	AcavA_010100017448	B565_0660	HMPREF1168_01530	HMPREF1170_03819	HMPREF1167_01269	HMPREF1169_03023	C34g0088
sugar fermentation stimulation protein		ASA_0784	IYQ_07586	AHA_3533	HMPREF1171_02693	AcavA_010100017443	B565_0659	HMPREF1168_01529	HMPREF1170_03820	HMPREF1167_01270	HMPREF1169_03024	C34g0089
2'-5' RNA ligase		ASA_0785	IYQ_07581	AHA_3532	HMPREF1171_02692	AcavA_010100017438	B565_0658	HMPREF1168_01528	HMPREF1170_03821	HMPREF1167_01271	HMPREF1169_03025	C34g0090
ATP-dependent helicase HrpB		ASA_0786	IYQ_07576	AHA_3531	HMPREF1171_02691	AcavA_010100017433	B565_0657	HMPREF1168_01527	HMPREF1170_03822	HMPREF1167_01272	HMPREF1169_03026	C34g0091
penicillin-binding protein 1B		ASA_0787	IYQ_07571	AHA_3530	HMPREF1171_02690	AcavA_010100017428	B565_0656	HMPREF1168_01526	HMPREF1170_03823	HMPREF1167_01273	HMPREF1169_03027	C34g0092
glyoxylase I family protein		ASA_0788	IYQ_07566	AHA_3529	HMPREF1171_02689	AcavA_010100017423	B565_0655	HMPREF1168_01525	HMPREF1170_03824	HMPREF1167_01274	HMPREF1169_03028	C34g0093
multidrug resistance protein, SMR family		ASA_0789	IYQ_07561	AHA_3528	HMPREF1171_02688	AcavA_010100017418	B565_0654	HMPREF1168_01524	HMPREF1170_03825	HMPREF1167_01275	HMPREF1169_03029	C34g0094
multidrug resistance protein, SMR family		ASA_0790	IYQ_07556	AHA_3527	HMPREF1171_02687	AcavA_010100017413	B565_0653	HMPREF1168_01523	HMPREF1170_03826	HMPREF1167_01276	HMPREF1169_03030	C34g0095
transcriptional regulator, LysR family		ASA_0791	IYQ_07551	AHA_3526	HMPREF1171_02686	AcavA_010100017408	B565_0652	HMPREF1168_01522	HMPREF1170_03827	HMPREF1167_01277	HMPREF1169_03031	C34g0096
response regulator		ASA_0792	IYQ_07546	AHA_3525	HMPREF1171_02685	/	B565_0651	HMPREF1168_01521	HMPREF1170_03828	HMPREF1167_01278	HMPREF1169_03032	C34g0097	Chromobacterium violaceum ATCC 12472	CV_3341
hypothetical		ASA_0793	IYQ_07541	AHA_3524	HMPREF1171_02684	AcavA_010100017403	/	/	/	/	/	C34g0098	Pseudomonas putida GB-1	PputGB1_4102
membrane protein, PAP2 family protein		ASA_0794	IYQ_07536	AHA_3523	HMPREF1171_02683	AcavA_010100017398	B565_0678	HMPREF1168_01549	HMPREF1170_03800	HMPREF1167_01250	HMPREF1169_03005	C34g0099
membrane protein		ASA_0795	IYQ_07531	AHA_3522	HMPREF1171_02682	AcavA_010100017393	B565_3585	HMPREF1168_01318	HMPREF1170_00886	HMPREF1167_03586	HMPREF1169_00134	C34g0100
hypothetical		ASA_0796	/	AHA_3521	HMPREF1171_02681	AcavA_010100017388	/	HMPREF1168_01319	HMPREF1170_00887	HMPREF1167_03587	HMPREF1169_00135	C34g0101	Shewanella sp. ANA-3	Shewana3_0540
hypothetical		/	IYQ_07526	/	/	/	/	/	/	/	/	/	/
hypothetical		/	IYQ_07521	/	/	/	/	/	/	/	/	/	/
glutamate-1-semialdehyde-2,1-aminomutase		ASA_0797	IYQ_07516	AHA_3520	HMPREF1171_02680	AcavA_010100017383	B565_3584	HMPREF1168_01320	HMPREF1170_00888	HMPREF1167_03588	HMPREF1169_00136	C34g0102
H(+)/Cl(-) exchange transporter ClcA		ASA_0798	IYQ_07511	AHA_3519	HMPREF1171_02679	AcavA_010100017378	B565_3583	HMPREF1168_01321	HMPREF1170_00889	HMPREF1167_03589	HMPREF1169_00137	C34g0103
hypothetical		ASA_0799	IYQ_07506	AHA_3518	HMPREF1171_02678	AcavA_010100017373	B565_3582	HMPREF1168_01322	HMPREF1170_00890	HMPREF1167_03590	HMPREF1169_00138	C34g0104
HesB family protein		ASA_0800	IYQ_07501	AHA_3517	HMPREF1171_02677	AcavA_010100017368	B565_3581	HMPREF1168_01323	HMPREF1170_00891	HMPREF1167_03591	HMPREF1169_00139	C34g0105
hypothetical		/	IYQ_07496	/	/	/	/	?	?	?	?	/	/
16S ribosomal RNA		ASA_0801	?	AHA_3516	HMPREF1171_04559	?	?	?	?	?	?	?
tRNA-Glu		/	/	AHA_3515	HMPREF1171_04540	?	?	?	?	?	?	?
tRNA-Ile		ASA_0802	?	/	/	?	?	?	?	?	?	?
tRNA-Ala		ASA_0803	?	/	/	?	?	?	?	?	?	?
23S ribosomal RNA		ASA_0804	?	AHA_3514	HMPREF1171_04560	?	?	?	?	?	?	?
5S ribosomal RNA		ASA_0805	?	AHA_3513	HMPREF1171_04561	?	?	?	?	?	?	?
homoserine/Threonine efflux protein, amino acid efflux protein LysE family		ASA_0806	IYQ_16494	AHA_3512	HMPREF1171_04429	AcavA_010100017363	B565_3368	HMPREF1168_00146	HMPREF1170_01106	HMPREF1167_03056	HMPREF1169_00359	C36g0001
HTH-type transcriptional regulator CysB		/	/	/	/	AcavA_010100009008	B565_3367	HMPREF1168_00145	HMPREF1170_01107	HMPREF1167_03055	HMPREF1169_00360	/	Morganella morganii subsp. morganii KT	EJO24701.1
Putative thermostable carboxypeptidase 1		/	/	/	/	AcavA_010100009013	B565_3366	HMPREF1168_00144	HMPREF1170_01108	HMPREF1167_03054	HMPREF1169_00361	/	Proteus penneri ATCC 35198	PROPEN_00631
hypothetical		/	/	/	/	AcavA_010100009018	B565_3365	HMPREF1168_00143	HMPREF1170_01109	HMPREF1167_03053	HMPREF1169_00362	/	Proteus penneri ATCC 35198	PROPEN_00630
hypothetical		/	/	/	/	AcavA_010100009023	B565_3364	HMPREF1168_00142	HMPREF1170_01110	HMPREF1167_03052	HMPREF1169_00363	/	Proteus penneri ATCC 35198	PROPEN_00629
hypothetical		/	/	/	/	homology to AcavA_09028			HMPREF1170_01111	HMPREF1167_03051	HMPREF1169_00364	/	/
Permease of the drug/metabolite transporter		/	/	/	/	AcavA_010100020218	B565_3363	HMPREF1168_00141	HMPREF1170_01112	HMPREF1167_03050	HMPREF1169_00365	/	Photobacterium profundum 3TCK	ZP_01217891.1
DNA binding protein Fis		ASA_0807	IYQ_16489	AHA_3511	HMPREF1171_04430	AcavA_010100017358	B565_3362	HMPREF1168_00140	HMPREF1170_01113	HMPREF1167_03049	HMPREF1169_00366	C36g0002
tRNA-dihydrouridine synthase B		ASA_0808	IYQ_16484	AHA_3510	HMPREF1171_04431	AcavA_010100017353	B565_3361	HMPREF1168_00139	HMPREF1170_01114	HMPREF1167_03048	HMPREF1169_00367	C36g0003
hypothetical		/	IYQ_16479	/	/	/	/	/	/	/	/	/	/
outer membrane efflux protein		ASA_0809	IYQ_16474	AHA_3509	HMPREF1171_04432	AcavA_010100017348	B565_3360	HMPREF1168_00138	HMPREF1170_01115	HMPREF1167_03047	HMPREF1169_00368	C36g0004
HlyD family secretion protein		ASA_0810	IYQ_16469	AHA_3508	HMPREF1171_04433	AcavA_010100017343	B565_3359	HMPREF1168_00137	HMPREF1170_01116	HMPREF1167_03046	HMPREF1169_00369	C36g0005
ABC-type multidrug transporter, permease component		ASA_0811	IYQ_16464	AHA_3507	HMPREF1171_04434	AcavA_010100017338	B565_3358	HMPREF1168_00136	HMPREF1170_01117	HMPREF1167_03045	HMPREF1169_00370	C36g0006
ABC-type multidrug transporter, permease component		ASA_0812	IYQ_16459	AHA_3506	HMPREF1171_04435	AcavA_010100017333	B565_3357	HMPREF1168_00135	HMPREF1170_01118	HMPREF1167_03044	HMPREF1169_00371	C36g0007
NAD dependent epimerase/dehydratase family		ASA_0813	IYQ_16454	AHA_3505	HMPREF1171_04436	AcavA_010100017328	B565_3356	HMPREF1168_00134	HMPREF1170_01119	HMPREF1167_03043	HMPREF1169_00372	C36g0008
hypothetical		ASA_0814	IYQ_16449	AHA_3504	HMPREF1171_04437	AcavA_010100017323	B565_3355	HMPREF1168_00133	HMPREF1170_01120	HMPREF1167_03042	HMPREF1169_00373	C36g0009
hypothetical		ASA_0815	IYQ_16444	AHA_3503	HMPREF1171_04438	AcavA_010100017318	B565_3353	HMPREF1168_00132	HMPREF1170_01121	HMPREF1167_03041	HMPREF1169_00374	C36g0010
hypothetical		/	/	/	/	/	/	/	/	/	/	C36g0011	/
hypothetical		/	/	AHA_3502	/	/	B565_3354	/	/	/	/	/
two-component system response regulator		ASA_0816	IYQ_16439	AHA_3501	HMPREF1171_04439	AcavA_010100017313	B565_3352	HMPREF1168_00131	HMPREF1170_01122	HMPREF1167_03040	HMPREF1169_00375	C36g0012
dipeptide/tripeptide permease		ASA_0817	IYQ_16434	AHA_3500	HMPREF1171_04440	AcavA_010100017308	B565_3351	HMPREF1168_00130	HMPREF1170_01123	HMPREF1167_03039	HMPREF1169_00376	C36g0013
UTP-glucose-1-phosphate uridylyltransferase		ASA_0818	IYQ_16429	AHA_3499	HMPREF1171_04441	AcavA_010100017303	B565_3350	HMPREF1168_00129	HMPREF1170_01124	HMPREF1167_03038	HMPREF1169_00377	C36g0014
ComEA protein		ASA_0819	IYQ_16424	AHA_3498	HMPREF1171_04442	AcavA_010100017298	B565_3349	HMPREF1168_00128	HMPREF1170_01125	HMPREF1167_03037	HMPREF1169_00378	C36g0015
cysQ protein		ASA_0820	IYQ_16419	AHA_3497	HMPREF1171_04443	AcavA_010100017293	B565_0795	HMPREF1168_00007	HMPREF1170_03684	HMPREF1167_01124	HMPREF1169_02891	C36g0016
YCII-related domain protein		ASA_0821	IYQ_16414	AHA_3496	HMPREF1171_04444	AcavA_010100017288	B565_0796	HMPREF1168_00006	HMPREF1170_03683	HMPREF1167_01123	HMPREF1169_02890	C36g0017
intracellular septation protein A		ASA_0822	IYQ_16409	AHA_3495	HMPREF1171_04445	AcavA_010100017283	B565_0797	HMPREF1168_00005	HMPREF1170_03682	HMPREF1167_01122	HMPREF1169_02889	C36g0018
pyridoxal-dependent decarboxylase		ASA_0823	IYQ_16404	AHA_3494	HMPREF1171_04446	AcavA_010100017278	B565_0798	HMPREF1168_00004	HMPREF1170_03681	HMPREF1167_01121	HMPREF1169_02888	C36g0019
Hemolysin III, membrane protein		ASA_0824	IYQ_16399	AHA_3493	HMPREF1171_04447	AcavA_010100017273	B565_0799	HMPREF1168_00003	HMPREF1170_03680	HMPREF1167_01120	HMPREF1169_02887	C36g0020
membrane/transport protein		ASA_0825	IYQ_16394	AHA_3492	HMPREF1171_04448	AcavA_010100017268	B565_0800	HMPREF1168_00002	HMPREF1170_03679	HMPREF1167_01119	HMPREF1169_02886	C36g0021
RTX protein		ASA_0826	IYQ_16358, IYQ_16389	AHA_3491	HMPREF1171_04449, HMPREF1171_00001	AcavA_010100017258, AcavA_010100017263	B565_0801	HMPREF1168_00001, HMPREF1168_04117	HMPREF1170_03678, HMPREF1170_03677	HMPREF1167_01118	HMPREF1169_02885, HMPREF1169_02884	C36g0022, C1g0001
two-component system chemotaxis response regulator CheV		ASA_0827	IYQ_16348, IYQ_16353	AHA_3490	HMPREF1171_00002	AcavA_010100017138	B565_0858	HMPREF1168_01734	HMPREF1170_03623	HMPREF1167_01053	HMPREF1169_02828	C1g0002
acyl-CoA thioesterase I		ASA_0828	IYQ_16343	AHA_3489	HMPREF1171_00003	AcavA_010100017117	B565_0859	HMPREF1168_04035	HMPREF1170_03622	HMPREF1167_01052	HMPREF1169_02827	C1g0003
ABC-type transporter, ATP-binding protein		ASA_0829	IYQ_16338	AHA_3488	HMPREF1171_00004	AcavA_010100017112	B565_0860	HMPREF1168_04034	HMPREF1170_03621	HMPREF1167_01051	HMPREF1169_02826	C1g0004
ABC-type transport system, permease component		ASA_0830	IYQ_16333	AHA_3487	HMPREF1171_00005	AcavA_010100017107	B565_0861	HMPREF1168_04033	HMPREF1170_03620	HMPREF1167_01050	HMPREF1169_02825	C1g0005
putative nucleoside-diphosphate sugar epimerase		ASA_0831	IYQ_16328	AHA_3486	HMPREF1171_00006	AcavA_010100017102	B565_0862	HMPREF1168_04032	HMPREF1170_03619	HMPREF1167_01049	HMPREF1169_02824	C1g0006
EAL domain protein		ASA_0832	IYQ_16323	AHA_3485	HMPREF1171_00007	AcavA_010100017097	B565_0863	HMPREF1168_04031	HMPREF1170_03618	HMPREF1167_01048	HMPREF1169_02823	C1g0007
amino-transferase-domain-containing transcriptional regulator	frameshift due to 10 bp deletion	ASA_0833	potential frameshift	AHA_3484	HMPREF1171_00008	AcavA_010100017092	B565_0864	HMPREF1168_04030	HMPREF1170_03617	HMPREF1167_01047	HMPREF1169_02822	C1g0008
hypothetical		/	/	/		/	B565_0865	/	/	/	/	/	/
peptidase, M28 family		ASA_0834	IYQ_16308	AHA_3483	HMPREF1171_00009	AcavA_010100017087	/	HMPREF1168_04029	/	/	/	C1g0009	Photobacterium profundum 3TCK	P3TCK_15714
tRNA (guanine-N(7)-)-methyltransferase		ASA_0835	IYQ_16303	AHA_3482	HMPREF1171_00010	AcavA_010100017082	B565_0866	HMPREF1168_04028	HMPREF1170_03616	HMPREF1167_01046	HMPREF1169_02821	C1g0010
hypothetical		ASA_0836	IYQ_16298	AHA_3481	HMPREF1171_00011	AcavA_010100017077	B565_0867	HMPREF1168_04027	HMPREF1170_03615	HMPREF1167_01045	HMPREF1169_02820	C1g0011
glutaminase		ASA_0837	IYQ_16293	AHA_3480	HMPREF1171_00012	AcavA_010100017072	B565_0868	HMPREF1168_04026	HMPREF1170_03614	HMPREF1167_01044	HMPREF1169_02819	C1g0012
thiosulfate sulfur transferase		ASA_0838	IYQ_16288	AHA_3479	HMPREF1171_00013	AcavA_010100017067	B565_0869	HMPREF1168_04025	HMPREF1170_03613	HMPREF1167_01043	HMPREF1169_02818	C1g0013
extracellular alkaline serine protease, peptidase S8 and S53 subtilisin kexin sedolisin		/	/	AHA_3478	HMPREF1171_00014	/	/	/	/	/	/	C1g0014	Ferrimonas balearica DSM 9799	Fbal_0461
hypothetical		/	/	/	/	/	/	/	HMPREF1170_03612	/	/	/	/
hypothetical		ASA_0839	IYQ_16283	AHA_3477	HMPREF1171_00015	AcavA_010100017062	B565_0870	HMPREF1168_04024	HMPREF1170_03611	HMPREF1167_01042	HMPREF1169_02817	C1g0015
eukaryotic ABC transporter, ATP-binding cassette protein		ASA_0840	IYQ_16278	AHA_3476	HMPREF1171_00016	AcavA_010100017057	/	/	/	/	/	C1g0016	Anopheles gambiae str. PEST	AgaP_AGAP012848
hypothetical		/	/	/	/	/	B565_0807	/	/	/	/	/	/
prolyl aminopeptidase		ASA_0841	IYQ_16273	AHA_3475	HMPREF1171_00017	AcavA_010100017052	B565_0806	HMPREF1168_04096	HMPREF1170_03673	HMPREF1167_01113	HMPREF1169_02880	C1g0017
site-specific recombinase, phage integrase family		/	/	/	/	/	/	HMPREF1168_04097	/	/	/	/	Citrobacter sp. 30_2	ZP_04560384.1
superfamily II helicase		/	/	/	/	/	/	HMPREF1168_04098	/	/	/	/	Citrobacter sp. 30_2	ZP_04560383.1
hypothetical		/	/	/	/	/	/	HMPREF1168_04099	/	/	/	/	/
hypothetical		/	/	/	/	/	/	HMPREF1168_04100	/	/	/	/	/
hypothetical		/	/	/	/	/	/	HMPREF1168_04101	/	/	/	/	/
DeoR helix-turn-helix domain-containing protein		/	/	/	/	/	/	HMPREF1168_04102	/	/	/	/	Citrobacter sp. 30_2	ZP_04560393.1
PAS domain S-box protein		/	/	/	/	homologous to AcavA_010100007832	/	HMPREF1168_04103	/	/	/	/	Methylovorus sp. MP688	MPQ_2383
phage integrase family protein	homology to ASA_0449	/	homology to IYQ_09289	/	/	homology to AcavA_010100007827	/	HMPREF1168_04104	/	/	/	/	Escherichia fergusonii B253	EGC08979.1
hypothetical		/	/	/	/	/	/	HMPREF1168_04105	/	/	/	/	Alteromonas macleodii 'Deep ecotype'	MADE_1001430
hypothetical		/	/	/	/	/	/	HMPREF1168_04106	/	/	/	/	Citrobacter sp. 30_2	ZP_04560387.1
hypothetical		/	/	/	/	/	/	HMPREF1168_04107	/	/	/	/	Vibrio alginolyticus 12G01	V12G01_09487
hypothetical	homology to ASA_0446	/	homology to IYQ_09304	/	/	/	/	HMPREF1168_04108	/	/	/	/	/
hypothetical		/	/	/	/	/	/	HMPREF1168_04109	/	/	/	/	/
DNA (cytosine-5-)-methyltransferase		/	/	/	/	/	/	HMPREF1168_04110	/	/	/	/	Methylococcus capsulatus str. Bath	MCA1616
hypothetical		/	/	/	/	/	/	HMPREF1168_04111	/	/	/	/	Bifidobacterium bifidum IPLA 20015	B217_07874
hypothetical		/	/	/	/	/	/	HMPREF1168_04112	/	/	/	/	Shewanella pealeana ATCC 700345	Spea_3309
hypothetical		/	/	/	/	/	/	HMPREF1168_04113	/	/	/	/	/
transcriptional regulator BetI	frameshift due to 300+ bp deletion	ASA_0842	IYQ_16263	/	/	/	/	/	/	/	/	/	Glaciecola sp. 4H-3-7+YE-5	Glaag_1672
betaine aldehyde dehydrogenase		ASA_0843	IYQ_16258	/	/	/	/	/	/	/	/	/	Vibrio parahaemolyticus RIMD 2210633	VPA1113
Choline dehydrogenase	frameshift due to 7 bp duplication	ASA_0844	IYQ_16253, IYQ_16248 (fragment)	/	/	/	/	/	/	/	/	/	Shewanella woodyi ATCC 51908	Swoo_1196
putative transporter, BCCT family		ASA_0845	IYQ_16243	/	/	/	/	/	/	/	/	/	Shewanella woodyi ATCC 51908	Swoo_1195
hypothetical		ASA_0846	IYQ_16238	AHA_3474	HMPREF1171_00018	/	/	/	/	/	/	C1g0018	/
hypothetical		/	/	/	/	AcavA_010100017047	/	/	/	/	/	/	Tolumonas auensis DSM 9187	Tola_1777
tRNA-Asn		ASA_0847	IYQ_t16389	AHA_3473	HMPREF1171_04450	AcavA_010100t17138	B565_t021	HMPREF1168_04194	?	?	?	?
tRNA-Phe		ASA_0848	IYQ_t16387	AHA_3472	HMPREF1171_04451	AcavA_010100t17136	B565_t020	HMPREF1168_04196	?	?	?	?
immune inhibitor A, metal-dependent protease		ASA_0849	IYQ_16233	AHA_3471	HMPREF1171_00019	/	/	/	/	/	/	C1g0019	Vibrio cholerae O1 biovar eltor str. N16961	VCA0223
hypothetical		/	/	/	/	/	B565_0805	/	/	/	/	/	/
hypothetical		ASA_0850	IYQ_16228	AHA_3470	HMPREF1171_00020	AcavA_010100017042	B565_0804	HMPREF1168_04114	HMPREF1170_03674	HMPREF1167_01114	HMPREF1169_02881	C1g0020
GGDEF domain protein		ASA_0851	IYQ_16223	AHA_3469	HMPREF1171_00021	AcavA_010100017037	B565_0803	HMPREF1168_04115	HMPREF1170_03675	HMPREF1167_01115	HMPREF1169_02882	C1g0021
hypothetical		ASA_0852	IYQ_16218	AHA_3468	HMPREF1171_00022	AcavA_010100017032	B565_0802	HMPREF1168_04116	HMPREF1170_03676	HMPREF1167_01116	HMPREF1169_02883	/
Large exoprotein, type 1 secretion C-terminal target domain (subclass), partial		/	/	/	/	/	/	/	/	HMPREF1167_01117	/	/	Vibrio cholerae 623-39	A59_1684
transcriptional regulator, AraC family		/	/	AHA_3467	/	/	/	/	/	/	/	/	Ralstonia pickettii 12D	Rpic12D_1639
carboxymuconolactone decarboxylase family protein		/	/	AHA_3466	/	/	/	/	/	/	/	/	Proteus mirabilis HI4320	PMI0916
Putative inner membrane protein		/	/	AHA_3465	/	/	/	/	/	/	/	/	Salmonella enterica subsp. enterica serovar Mississippi str. A4-633	EHC75892.1
hypothetical		ASA_0853	IYQ_16213	AHA_3464	HMPREF1171_00023	AcavA_010100017027	B565_3286	HMPREF1168_00060	HMPREF1170_01189	HMPREF1167_02970	HMPREF1169_00442	C1g0022
hypothetical		ASA_0854	IYQ_16208	AHA_3463	HMPREF1171_00024	AcavA_010100017022	B565_3285	HMPREF1168_00059	HMPREF1170_01190	HMPREF1167_02969	HMPREF1169_00443	C1g0023
hypothetical		ASA_0855	IYQ_16203	AHA_3462	HMPREF1171_00025	AcavA_010100017017	B565_3284	HMPREF1168_00058	HMPREF1170_01191	HMPREF1167_02968	HMPREF1169_00444	C1g0024
Phosphatidylserine decarboxylase		ASA_0856	IYQ_16198	AHA_3461	HMPREF1171_00026	AcavA_010100017012	B565_3283	HMPREF1168_00057	HMPREF1170_01192	HMPREF1167_02967	HMPREF1169_00445	C1g0025
ribosome-associated GTPase		ASA_0857	IYQ_16193	AHA_3460	HMPREF1171_00027	AcavA_010100017007	B565_3282	HMPREF1168_00056	HMPREF1170_01193	HMPREF1167_02966	HMPREF1169_00446	C1g0026
oligoribonuclease		ASA_0858	IYQ_16188	AHA_3459	HMPREF1171_00028	AcavA_010100017002	B565_3281	HMPREF1168_00055	HMPREF1170_01194	HMPREF1167_02965	HMPREF1169_00447	C1g0027
tRNA-Gly		ASA_0859	IYQ_t16385	AHA_3458	HMPREF1171_04452	AcavA_010100t17134	B565_t074	HMPREF1168_04119	?	?	?	?
tRNA-Gly		ASA_0860	IYQ_t16383	AHA_3457	?	AcavA_010100t17132	B565_t073	?	?	?	?	?
tRNA-Gly		ASA_0861	IYQ_t16381	AHA_3456	?	AcavA_010100t17130	B565_t072	?	?	?	?	?
tRNA-Gly		ASA_0862	IYQ_t16379	AHA_3455	?	AcavA_010100t17128	/	?	?	?	?	?
tRNA-Gly		ASA_0863	IYQ_t16377	AHA_3454	?	AcavA_010100t17126	/	?	?	?	?	?
tRNA-Gly		/	/	AHA_3453	?	?	/	?	?	?	?	?
tRNA-Gly		/	/	AHA_3452	?	?	/	HMPREF1168_04118	?	?	?	?
tRNA-OTHER		/	/	AHA_3451	?	?	/	?	?	?	?	?
cold shock protein		ASA_0864	IYQ_16183	AHA_3450	HMPREF1171_00029	AcavA_010100016983	B565_3280	HMPREF1168_00054	HMPREF1170_01195	HMPREF1167_02964	HMPREF1169_00448	C1g0028
opacity-associated protein A		ASA_0865	IYQ_16178	AHA_3449	HMPREF1171_00030	AcavA_010100016978	B565_3279	HMPREF1168_00053	HMPREF1170_01196	HMPREF1167_02963	HMPREF1169_00449	C1g0029
methyl-accepting chemotaxis transducer		ASA_0866	IYQ_16173	AHA_3448	HMPREF1171_00031	AcavA_010100016973	B565_3278	HMPREF1168_00052	HMPREF1170_01197	HMPREF1167_02962	HMPREF1169_00450	C1g0030
glutamyl-tRNA synthetase		ASA_0867	IYQ_16168	AHA_3447	HMPREF1171_00032	AcavA_010100016968	B565_3277	HMPREF1168_00051	HMPREF1170_01198	HMPREF1167_02961	HMPREF1169_00451	C1g0031
tRNA-Ala		ASA_0868	IYQ_t16375	AHA_3446	?	AcavA_010100t16992	B565_t023	?	?	?	?	?
tRNA-Ala		ASA_0869	IYQ_t16373	AHA_3445	?	AcavA_010100t16990	B565_t024	?	?	?	?	?
tRNA-Ala		ASA_0870	IYQ_t16371	AHA_3444	?	AcavA_010100t16968	B565_t025	?	?	?	?	?
tRNA-Ala		ASA_0871	IYQ_t16369	AHA_3443	?	AcavA_010100t16966	B565_t026	?	?	?	?	?
tRNA-Ala		/	/	AHA_3442	HMPREF1171_04454	/	/	?	?	?	?	?
hypothetical		/	/	/	/	AcavA_010100016959	/	/	/	/	/	/	/
hypothetical		/	/	/	/	/	/	/	/	/	/	C1g0032	Rhizobium etli CNPAF512	fragment of RHECNPAF_470017
predicted extracellular nuclease		ASA_0872	/	AHA_3441, AHA_2180	HMPREF1171_00033	AcavA_010100016954, AcavA_010100012724	B565_0856	HMPREF1168_01732	HMPREF1170_03625	HMPREF1167_01055	HMPREF1169_02830	C1g0033	Photobacterium damselae subsp. damselae CIP 102761	ZP_06156686.1
chitinase		ASA_0873	IYQ_16153	AHA_3440	HMPREF1171_00034	AcavA_010100016949	B565_0857	HMPREF1168_01733	HMPREF1170_03624	HMPREF1167_01054	HMPREF1169_02829	C1g0034
TPR repeat-containing protein		ASA_0874	IYQ_16148	AHA_3439	HMPREF1171_00035	AcavA_010100016944	B565_3253	HMPREF1168_01635	HMPREF1170_01221	HMPREF1167_02938	HMPREF1169_00474	C1g0035
periplasmic protein TonB2		ASA_0875	IYQ_16143	AHA_3438	HMPREF1171_00036	AcavA_010100016939	B565_3254	HMPREF1168_01634	HMPREF1170_01220	HMPREF1167_02939	HMPREF1169_00473	C1g0036
TonB system transport protein ExbD2		ASA_0876	IYQ_16138	AHA_3437	HMPREF1171_00037	AcavA_010100016934	B565_3255	HMPREF1168_01633	HMPREF1170_01219	HMPREF1167_02940	HMPREF1169_00472	C1g0037
TonB system transport protein ExbB2		ASA_0877	IYQ_16133	AHA_3436	HMPREF1171_00038	AcavA_010100016929	B565_3256	HMPREF1168_01632	HMPREF1170_01218	HMPREF1167_02941	HMPREF1169_00471	C1g0038
TolQ proton channel protein		ASA_0878	IYQ_16128	AHA_3435	HMPREF1171_00039	AcavA_010100016924	B565_3257	HMPREF1168_01631	HMPREF1170_01217	HMPREF1167_02942	HMPREF1169_00470	C1g0039
TonB system biopolymer transport component		ASA_0879	IYQ_16123	AHA_3434	HMPREF1171_00040	AcavA_010100016919	B565_3258	HMPREF1168_01630	HMPREF1170_01216	HMPREF1167_02943	HMPREF1169_00469	C1g0040
TonB-dependent receptor		ASA_0880	IYQ_16118	AHA_3433	HMPREF1171_00041	AcavA_010100016914	B565_3259	/	/	/	/	C1g0041
hypothetical		/	/	/	/	/	B565_3260	HMPREF1168_01629	HMPREF1170_01215	HMPREF1167_02944	HMPREF1169_00468	/	/
ABC-type oligopeptide transport system, permease component	frameshift due to 8 bp deletion	ASA_0881	potential frameshift	AHA_3432	HMPREF1171_00042	AcavA_010100016909	B565_3261	HMPREF1168_01628	HMPREF1170_01214	HMPREF1167_02945	HMPREF1169_00467	C1g0042
ABC-type oligopeptide transport system, permease protein		ASA_0882	IYQ_16103	AHA_3431	HMPREF1171_00043	AcavA_010100016904	B565_3262	HMPREF1168_01627	HMPREF1170_01213	HMPREF1167_02946	HMPREF1169_00466	C1g0043
ABC-type oligopeptide transport system, periplasmic binding protein		ASA_0883	IYQ_16098	AHA_3430	HMPREF1171_00044	AcavA_010100016899	B565_3263	HMPREF1168_01626	HMPREF1170_01212	HMPREF1167_02947	HMPREF1169_00465	C1g0044
ABC-type oligopeptide transport system,, ATPase component		ASA_0884	IYQ_16093	AHA_3429	HMPREF1171_00045	AcavA_010100016894	B565_3264	HMPREF1168_01625	HMPREF1170_01211	HMPREF1167_02948	HMPREF1169_00464	C1g0045
ABC-type oligopeptide transport system, ATPase component		ASA_0885	IYQ_16088	AHA_3428	HMPREF1171_00046	AcavA_010100016889	B565_3265	HMPREF1168_01624	HMPREF1170_01210	HMPREF1167_02949	HMPREF1169_00463	C1g0046
hypothetical		/	IYQ_16083	/	/	/	/	/	/	/	/	C1g0047	/
hypothetical		ASA_0886	IYQ_16078	AHA_3427	HMPREF1171_00047	AcavA_010100016884	B565_0855	HMPREF1168_01731	HMPREF1170_03626	HMPREF1167_01056	HMPREF1169_02831	C1g0048	/
aminoacyl-histidine dipeptidase		ASA_0887	IYQ_16073	AHA_3426	HMPREF1171_00048	AcavA_010100016879	B565_3292	HMPREF1168_00067	HMPREF1170_01182	HMPREF1167_02977	HMPREF1169_00435	C1g0049
hypothetical		ASA_0888	/	AHA_3425	HMPREF1171_00049	AcavA_010100016874	/	HMPREF1168_00066	HMPREF1170_01183	HMPREF1167_02976	HMPREF1169_00436	/	/
hypothetical		ASA_0889	IYQ_16068	/	/	/	/	/	/	/	/	/	/
xanthine-guanine phosphoribosyltransferase (XGPRT)		ASA_0890	IYQ_16063	AHA_3424	HMPREF1171_00050	AcavA_010100016869	B565_3291	HMPREF1168_00065	HMPREF1170_01184	HMPREF1167_02975	HMPREF1169_00437	C1g0050
fermentation/respiration switch protein FrsA		ASA_0891	IYQ_16058	AHA_3423	HMPREF1171_00051	AcavA_010100016864	B565_3290	HMPREF1168_00064	HMPREF1170_01185	HMPREF1167_02974	HMPREF1169_00438	C1g0051
curlin genes transcriptional regulator		ASA_0892	IYQ_16053	AHA_3422	HMPREF1171_00052	AcavA_010100016859	B565_3289	HMPREF1168_00063	HMPREF1170_01186	HMPREF1167_02973	HMPREF1169_00439	C1g0052
glutamate 5-kinase		ASA_0893	IYQ_16048	AHA_3421	HMPREF1171_00053	AcavA_010100016854	B565_3288	HMPREF1168_00062	HMPREF1170_01187	HMPREF1167_02972	HMPREF1169_00440	C1g0053
gamma-glutamyl phosphate reductase		ASA_0894	IYQ_16043	AHA_3420	HMPREF1171_00054	AcavA_010100016849	B565_3287	HMPREF1168_00061	HMPREF1170_01188	HMPREF1167_02971	HMPREF1169_00441	C1g0054
AcrA, Acriflavin resistance protein A, efflux transporter, RND family, MFP subunit		/		homology to AHA_2911	homology to HMPREF1171_02051	homology to AcavA_010100007722	homology to B565_2798	HMPREF1168_04087, homology to HMPREF1168_02121	homology to HMPREF1170_01659	homology to HMPREF1167_02516	homology to HMPREF1169_00900
AcrB, hydrophobe/amphiphile efflux-1 (HAE1) family RND transporter	homology to ASA_1419	/	/	homology to AHA_2910	homology to HMPREF1171_02050	homology to AcavA_010100007727	homology to B565_2797	HMPREF1168_04088, homology to HMPREF1168_02122	homology to HMPREF1170_01660	homology to HMPREF1167_02515	homology to HMPREF1169_00901
hypothetical		ASA_0895	IYQ_16038	AHA_3419	HMPREF1171_00055	/	B565_0814	HMPREF1168_04089	HMPREF1170_03666	HMPREF1167_01105	HMPREF1169_02873	C1g0055	Photobacterium profundum SS9	PBPRA2200
hypothetical		/	/	/	/	AcavA_010100016834	/	/	/	/	/	/	/
Universal stress protein UspA		ASA_0896	IYQ_16033	AHA_3418	HMPREF1171_00056	AcavA_010100016829	B565_0813	HMPREF1168_04090	HMPREF1170_03667	HMPREF1167_01106	HMPREF1169_02874	C1g0056
hypothetical		/	IYQ_16028	/	/	/	/	/	/	/	/	/	/
hypothetical		ASA_0897	IYQ_16023	AHA_3417	HMPREF1171_00057	AcavA_010100016824	B565_0812	HMPREF1168_04091	HMPREF1170_03668	HMPREF1167_01107	HMPREF1169_02875	C1g0057
hypothetical		ASA_0898	IYQ_16018	/	/	/	/	/	/	/	/	/	Rattus norvegicus	Myo18a
RNA methyltransferase, TrmH family		ASA_0899	IYQ_16013	AHA_3415, AHA_3416	HMPREF1171_00059, HMPREF1171_00058	AcavA_010100016819	B565_0811	HMPREF1168_04092	HMPREF1170_03669	HMPREF1167_01108	HMPREF1169_02876	C1g0058
nitrate reductase		/	/	AHA_3414	/	AcavA_010100016814	/	/	/	/	/	/	Tolumonas auensis DSM 9187	Tola_1775
uroporphyrin-III C-methyltransferase		/	/	AHA_3413	/	AcavA_010100016809	/	/	/	/	/	/	Tolumonas auensis DSM 9187	Tola_1774
response regulator NasT, putative		/	/	AHA_3412	/	AcavA_010100016804	/	/	/	/	/	/	Tolumonas auensis DSM 9187	Tola_1773
ABC-type nitrate/sulfonate/bicarbonate transport system, periplasmic component		/	/	AHA_3411	/	AcavA_010100016799	/	/	/	/	/	/	Tolumonas auensis DSM 9187	Tola_1772
nitrate transporter component		/	/	AHA_3410	/	AcavA_010100016794	/	/	/	/	/	/	Tolumonas auensis DSM 9187	Tola_1771
nitrate transport ATP-binding protein NrtC		/	/	AHA_3409	/	AcavA_010100016789	/	/	/	/	/	/	Tolumonas auensis DSM 9187	Tola_1770
nitrite reductase [NAD(P)H], large subunit		/	/	AHA_3408	/	AcavA_010100016784	/	/	/	/	/	/	Tolumonas auensis DSM 9187	Tola_1764
nitrite reductase [NAD(P)H] large subunit		/	/	AHA_3407	/	AcavA_010100016779	/	/	/	/	/	/	Tolumonas auensis DSM 9187	Tola_1763
carbohydrate kinase, PfkB family		ASA_0900	IYQ_16008	AHA_3406	HMPREF1171_00060	AcavA_010100016774	B565_0810	HMPREF1168_04093	HMPREF1170_03670	HMPREF1167_01109	HMPREF1169_02877	C1g0059
indigoidine synthase A-like protein		ASA_0901	IYQ_16003	AHA_3405	HMPREF1171_00061	AcavA_010100016769	B565_0809	HMPREF1168_04094	HMPREF1170_03671	HMPREF1167_01110	HMPREF1169_02878	C1g0060
carbonic anhydrase		ASA_0902	IYQ_15998	AHA_3404	HMPREF1171_00062	AcavA_010100016764	B565_0808	HMPREF1168_04095	HMPREF1170_03672	HMPREF1167_01111	HMPREF1169_02879	C1g0061
Cytochrome c peroxidase		ASA_0903	IYQ_15993	AHA_3403	HMPREF1171_00063	/	/	/	/	HMPREF1167_01112	/	C1g0062	Vibrio mimicus SX-4	EGU19788.1
DNA/RNA non-specific endonuclease		ASA_0904	IYQ_15988	AHA_3402	HMPREF1171_00064	AcavA_010100016759	B565_1364	HMPREF1168_03577	HMPREF1170_03126	HMPREF1167_02340	HMPREF1169_02316	C1g0063
hypothetical		ASA_0905	IYQ_15983	AHA_3401	HMPREF1171_00065	/	/	/	/	/	/	C1g0064	Shewanella violacea DSS12	SVI_1063
SAM-dependent O-methyltransferase		ASA_0906	IYQ_15978	AHA_3400	HMPREF1171_00066	/	/	/	/	/	/	C1g0065	Yersinia enterocolitica subsp. enterocolitica 8081	YE0894
lipoprotein, putative		ASA_0907	IYQ_15973	AHA_3399	HMPREF1171_00067	/	/	/	/	/	/	C1g0066	Photobacterium profundum 3TCK	ZP_01217885.1
Beta-ketoacyl synthase domain protein		ASA_0908	IYQ_15968	AHA_3398	HMPREF1171_00068	/	/	/	/	/	/	C1g0067	Escherichia coli 042	EC042_3739
1-acyl-sn-glycerol-3-phosphate acyltransferase		ASA_0909	IYQ_15963	AHA_3397	HMPREF1171_00069	/	/	/	/	/	/	C1g0068	Enterobacter hormaechei ATCC 49162	ZP_08500041.1
acyl carrier protein		ASA_0910	IYQ_15958	AHA_3396	HMPREF1171_00070	/	/	/	/	/	/	C1g0069	Serratia odorifera 4Rx13	ZP_06191652.1
acyl carrier protein		ASA_0911	IYQ_15953	AHA_3395	HMPREF1171_00071	/	/	/	/	/	/	C1g0070	Shigella flexneri 1235-66	EIQ79440.1
DNA gyrase subunit B		ASA_0912	IYQ_15948	AHA_3394	HMPREF1171_00072	/	/	/	/	/	/	C1g0071	Diplosphaera colitermitum TAV2	ZP_03725937.1
acyl-coenzyme A synthetase, surfactin synthetase		ASA_0913	IYQ_15943	AHA_3393	HMPREF1171_00073	/	/	/	/	/	/	C1g0072	Vibrio parahaemolyticus RIMD 2210633	VP0892
3-hydroxymyristoyl/3-hydroxydecanoyl-(acyl carrier protein) dehydratase		ASA_0914	IYQ_15938	AHA_3392	HMPREF1171_00074	/	/	/	/	/	/	C1g0073	Pantoea sp. YR343	ZP_10551918.1
glycosyl transferase, family 2		ASA_0915	IYQ_15933	AHA_3391	HMPREF1171_00075	/	/	/	/	/	/	C1g0074	Serratia odorifera 4Rx13	ZP_06191657.1
histidine ammonia-lyase		ASA_0916	IYQ_15928	AHA_3390	HMPREF1171_00076	/	/	/	/	/	/	C1g0075	Vibrio parahaemolyticus RIMD 2210633	VP0889
hypothetical	homology to ASA_0918	ASA_0917	IYQ_15923, IYQ_15918	AHA_3389	/	/	/	/	/	/	/	C1g0076	Enterobacter mori LMG 25706	ZP_09039818.1
thioesterase superfamily		ASA_0918	IYQ_15918	AHA_3389	HMPREF1171_00077	/	/	/	/	/	/	C1g0077	Citrobacter rodentium ICC168	ROD_43321
Outer membrane lipoprotein carrier protein LolA		ASA_0919	IYQ_15913	AHA_3388	HMPREF1171_00078	/	/	/	/	/	/	C1g0078	Dickeya dadantii Ech586	Dd586_4175
conserved integral membrane protein		ASA_0920	IYQ_15908	AHA_3387	HMPREF1171_00079	/	/	/	/	/	/	C1g0079	Serratia odorifera DSM 4582	ZP_06637047.1
hypothetical, COG0520 Selenocysteine lyase		ASA_0921	IYQ_15903	AHA_3386	HMPREF1171_00080	/	/	/	/	/	/	C1g0080	Yersinia intermedia ATCC 29909	yinte0001_6450
3-oxoacyl-[ACP] synthase		ASA_0922	IYQ_15898	AHA_3385	HMPREF1171_00081	/	/	/	/	/	/	C1g0081	Yersinia enterocolitica subsp. enterocolitica 8081	YE0908
beta-hydroxydecanoyl-ACP dehydrase		ASA_0923	IYQ_15893	AHA_3384	HMPREF1171_00082	/	/	/	/	/	/	C1g0082	Herbaspirillum sp. CF444	ZP_10721528.1
beta-ketoacyl-ACP reductase		ASA_0924	IYQ_15888	AHA_3383	HMPREF1171_00083	/	/	/	/	/	/	C1g0083	Photobacterium sp. SKA34	ZP_01162779.1
beta-ketoacyl-ACP synthase		ASA_0925	IYQ_15883	AHA_3382	HMPREF1171_00084	/	/	/	/	/	/	C1g0084	Yersinia frederiksenii ATCC 33641	ZP_04633920.1
hypothetical		ASA_0926	IYQ_15878	/	HMPREF1171_00085	AcavA_010100016754	B565_0871	HMPREF1168_04023	HMPREF1170_03610	HMPREF1167_01041	HMPREF1169_02816	C1g0085	Shewanella sp. ANA-3	Shewana3_0473
molybdenum cofactor biosynthesis protein Mog		ASA_0927	IYQ_15873	AHA_3381	HMPREF1171_00086	AcavA_010100016749	B565_0872	HMPREF1168_04022	HMPREF1170_03609	HMPREF1167_01040	HMPREF1169_02815	C1g0086
hypothetical		ASA_0928	IYQ_15868	AHA_3380	HMPREF1171_00087	AcavA_010100016744	B565_0873	HMPREF1168_04021	HMPREF1170_03608	HMPREF1167_01039	HMPREF1169_02814	C1g0087
hypothetical		ASA_0929	IYQ_15863	AHA_3379	HMPREF1171_00088	AcavA_010100016739	B565_0874	HMPREF1168_04020	HMPREF1170_03607	HMPREF1167_01038	HMPREF1169_02813	C1g0088
hypothetical	homology to ASA_0929	ASA_0930	IYQ_15858, IYQ_15863	AHA_3379	HMPREF1171_00088	AcavA_010100016734, AcavA_010100016739	B565_0874	/	HMPREF1170_03606	HMPREF1167_01037	/	/
hypothetical		ASA_0931	IYQ_15853	AHA_3378	HMPREF1171_00089	AcavA_010100016729	B565_0875	HMPREF1168_04019	HMPREF1170_03605	HMPREF1167_01036	HMPREF1169_02812	C1g0089
dihydrofolate reductase		ASA_0932	IYQ_15848	AHA_3377	HMPREF1171_00090	AcavA_010100016724	B565_0876	HMPREF1168_04018	HMPREF1170_03604	HMPREF1167_01035	HMPREF1169_02811	C1g0090
ProV, glycine betaine/L-proline transport system, ATPase component		ASA_0933	IYQ_15843	AHA_3376	HMPREF1171_00091	AcavA_010100016719	/	HMPREF1168_04017	/	/	/	C1g0091	Yersinia pestis Angola	YP_001607864.1
ProW, glycine betaine/L-proline transport system permease protein		ASA_0934	IYQ_15838	AHA_3375	HMPREF1171_00092	AcavA_010100016714	/	HMPREF1168_04016	/	/	/	C1g0092	Yersinia pestis Angola	YP_001607863.1
glycine betaine/L-proline transport system, periplasmic binding protein		ASA_0935	IYQ_15833	AHA_3374	HMPREF1171_00093	AcavA_010100016709	/	HMPREF1168_04015	/	/	/	C1g0093	Yersinia pestis Angola	YP_001607862.1
3'-Phosphoadenosine 5'-phosphosulfate sulfotransferase		ASA_0936	IYQ_15828	AHA_3373	HMPREF1171_00094	AcavA_010100016704	B565_0877	HMPREF1168_04014	HMPREF1170_03603	HMPREF1167_01034	HMPREF1169_02810	C1g0094
sulfite reductase (NADPH) hemoprotein beta-component	frameshift due to 1 bp insertion	ASA_0937	potential frameshift	AHA_3372	HMPREF1171_00095	AcavA_010100016699	B565_0878	HMPREF1168_04013	HMPREF1170_03602	HMPREF1167_01033	HMPREF1169_02809	C1g0095
sulfite reductase [NADPH] flavoprotein alpha-component	frameshift due to 11 bp deletion	ASA_0938	potential frameshift	AHA_3371	HMPREF1171_00096	AcavA_010100016694	B565_0879	HMPREF1168_04012	HMPREF1170_03601	HMPREF1167_01032	HMPREF1169_02808	C1g0096
Phenazine biosynthesis PhzC/PhzF protein		ASA_0939	IYQ_15803	AHA_3370	HMPREF1171_00097	AcavA_010100016689	B565_0880	/	/	/	HMPREF1169_02807	C1g0097
lysyl tRNA synthetase		ASA_0940	IYQ_15798	AHA_3369	HMPREF1171_00098	AcavA_010100016684	B565_0881	HMPREF1168_04011	HMPREF1170_03599	HMPREF1167_01031	HMPREF1169_02806	C1g0098
peptide chain release factor 2		ASA_0941	IYQ_15793	AHA_3368	HMPREF1171_00099	AcavA_010100016679	B565_0882	HMPREF1168_04010	HMPREF1170_03598	HMPREF1167_01030	HMPREF1169_02805	C1g0099	Pectobacterium carotovorum subsp. carotovorum PC1	PC1_0648
methyl-accepting chemotaxis protein		ASA_0942	IYQ_15788	AHA_3367	HMPREF1171_00100	AcavA_010100016674	B565_0883	HMPREF1168_04009	HMPREF1170_03597	HMPREF1167_01029	HMPREF1169_02804	C1g0100
sodium/glutamate symporter		ASA_0943	IYQ_15783	AHA_3366	HMPREF1171_00101	AcavA_010100016669	B565_0884	HMPREF1168_04008	HMPREF1170_03596	HMPREF1167_01028	HMPREF1169_02803	C1g0101
L-asparaginase I		ASA_0944	IYQ_15778	AHA_3365	HMPREF1171_00102	AcavA_010100016664	B565_0885	HMPREF1168_04007	HMPREF1170_03595	HMPREF1167_01027	HMPREF1169_02802	C1g0102
MoxR-related protein, ATPase associated with various cellular activities		/	/	AHA_3364	/	/	/	/	/	/	/	/	Photobacterium damselae subsp. damselae CIP 102761	VDA_001155
hypothetical, von Willebrand factor type A		/	/	AHA_3363	/	/	/	/	/	/	/	/	Photobacterium damselae subsp. damselae CIP 102761	VDA_001156
general negative regulator of transcription subunit 1		ASA_0945	IYQ_15773	AHA_3362	HMPREF1171_00103	AcavA_010100016659	B565_0886	HMPREF1168_04006	HMPREF1170_03594	HMPREF1167_01026	HMPREF1169_02801	C1g0103
Glyceraldehyde-3-phosphate dehydrogenase, typeI		ASA_0946	IYQ_15768	AHA_3361	HMPREF1171_00104	AcavA_010100016654	B565_0887	HMPREF1168_04005	HMPREF1170_03593	HMPREF1167_01025	HMPREF1169_02800	C1g0104
hypothetical		ASA_0947	IYQ_15763	AHA_3360	HMPREF1171_00105	AcavA_010100016649	B565_0888	HMPREF1168_04004	HMPREF1170_03592	HMPREF1167_01024	HMPREF1169_02799	C1g0105
MutT/nudix family protein		ASA_0948	IYQ_15758	AHA_3359	HMPREF1171_00106	AcavA_010100016644	B565_0889	HMPREF1168_04003	HMPREF1170_03591	HMPREF1167_01023	HMPREF1169_02798	C1g0106
signal peptide peptidase SppA, 67K type		ASA_0949	IYQ_15753	AHA_3358	HMPREF1171_00107	AcavA_010100016639	B565_3251	HMPREF1168_01639	HMPREF1170_01223	HMPREF1167_02936	HMPREF1169_00476	C1g0107
NADH:flavin oxidoreductase/NADH oxidase		ASA_0950	IYQ_15748	AHA_3357	HMPREF1171_00108	AcavA_010100016634	B565_3250	HMPREF1168_01640	HMPREF1170_01224	HMPREF1167_02935	HMPREF1169_00477	C1g0108
hypothetical		/	/	/	/	AcavA_010100016629	/	/	/	/	/	/	/
nitroreductase family protein		ASA_0951	IYQ_15743	AHA_3356	HMPREF1171_00109	AcavA_010100016624	B565_3249	HMPREF1168_01641	HMPREF1170_01225	HMPREF1167_02934	HMPREF1169_00478	C1g0109
methyl-accepting chemotaxis protein		ASA_0952	IYQ_15733, IYQ_15738	/		AcavA_010100016614	/	/	/	/	/	/	Shewanella putrefaciens 200	Sput200_3041
acetyltransferase, nodulation protein L		ASA_0953	IYQ_15728	AHA_3355	HMPREF1171_00110	AcavA_010100016609	B565_3248	HMPREF1168_01642, HMPREF1168_01643	HMPREF1170_01226	HMPREF1167_02933	HMPREF1169_00479	C1g0110
D-3-phosphoglycerate dehydrogenase		ASA_0954	IYQ_15723	AHA_3354	HMPREF1171_00111	/	B565_3247	/	HMPREF1170_01227	HMPREF1167_02932	HMPREF1169_00480	C1g0111	Dickeya dadantii 3937	Dda3937_00861
ethanolamine ammonia-lyase, light chain		ASA_0955	IYQ_15718	/	/	/	/	/	/	/	/	/	Serratia proteamaculans 568	Spro_3435
ethanolamine ammonia-lyase, large subunit		ASA_0956	IYQ_15713	/	/	/	/	/	/	/	/	/	Serratia proteamaculans 568	Spro_3436
ethanolamine permease	frameshift due to 1 bp insertion	ASA_0957	IYQ_15708	/	/	/	/	/	/	/	/	/	Yersinia bercovieri ATCC 43970	ZP_04628621.1
ribosomal protein L11 methyltransferase		ASA_0958	IYQ_15703	AHA_3353	HMPREF1171_00112	AcavA_010100016600	B565_3246	HMPREF1168_01644	HMPREF1170_01228	HMPREF1167_02931	HMPREF1169_00481	C1g0112
Zinc-containing alcohol dehydrogenase superfamily		ASA_0959	IYQ_15698	AHA_3352	HMPREF1171_00113	AcavA_010100016595	B565_3245	HMPREF1168_01645	HMPREF1170_01229	HMPREF1167_02930	HMPREF1169_00482	C1g0113
LysR-family transcriptional activator		ASA_0960	IYQ_15693	AHA_3351	HMPREF1171_00114	AcavA_010100016590	B565_3244	HMPREF1168_01646	HMPREF1170_01230	HMPREF1167_02929	HMPREF1169_00483	C1g0114
Phosphotransferase system IIC component, glucose/maltose/N-acetylglucosamine-specific		ASA_0961	IYQ_15688	AHA_3350	HMPREF1171_00115	AcavA_010100016585	B565_3243	HMPREF1168_01647	HMPREF1170_01231	HMPREF1167_02928	HMPREF1169_00484	C1g0115
sodium/pantothenate symporter		ASA_0962	IYQ_15683	AHA_3349	HMPREF1171_00116	AcavA_010100016580	B565_3242	HMPREF1168_01648	HMPREF1170_01232	HMPREF1167_02927	HMPREF1169_00485	C1g0116
hypothetical		ASA_0963	IYQ_15678	AHA_3348	HMPREF1171_00117	AcavA_010100016575	B565_3241	HMPREF1168_01649	HMPREF1170_01233	HMPREF1167_02926	HMPREF1169_00486	C1g0117
acetyl-CoA carboxylase, biotin carboxylase		ASA_0964	IYQ_15673	AHA_3347	HMPREF1171_00118	AcavA_010100016570	B565_3240	HMPREF1168_01650	HMPREF1170_01234	HMPREF1167_02925	HMPREF1169_00487	C1g0118
acetyl-CoA carboxylase, biotin carboxyl carrier protein		ASA_0965	IYQ_15668	AHA_3346	HMPREF1171_00119	AcavA_010100016565	B565_3239	HMPREF1168_01651	HMPREF1170_01235	HMPREF1167_02924	HMPREF1169_00488	C1g0119
3-dehydroquinase dehydratase II		ASA_0966	IYQ_15663	AHA_3345	HMPREF1171_00120	AcavA_010100016560	B565_3238	HMPREF1168_01652	HMPREF1170_01236	HMPREF1167_02923	HMPREF1169_00489	C1g0120
acetyl-CoA synthase		ASA_0967	IYQ_15658	AHA_3344	HMPREF1171_00121	AcavA_010100016555	B565_3237	HMPREF1168_01653	HMPREF1170_01237	HMPREF1167_02922	HMPREF1169_00490	C1g0121
hypothetical		ASA_0968	IYQ_15653	AHA_3343	HMPREF1171_00122	/	B565_3236	HMPREF1168_01654	HMPREF1170_01238	HMPREF1167_02921	HMPREF1169_00491	C1g0122	Escherichia coli UMN026	YP_002414228.1
GGDEF/EAL domain protein		ASA_0969	IYQ_15648	AHA_3342	HMPREF1171_00123	AcavA_010100016550	B565_3235	HMPREF1168_01655	HMPREF1170_01239	HMPREF1167_02920	HMPREF1169_00492	C1g0123
hypothetical		ASA_0970	IYQ_15643	AHA_3341	HMPREF1171_00124	/	/	HMPREF1168_01656	/	/	/	C1g0124	Vibrio metschnikovii CIP 69.14	VIB_001199
hypothetical		ASA_0971	IYQ_15638	AHA_3340	HMPREF1171_00125	/	/	HMPREF1168_01657	/	/	/	C1g0125	Vibrio metschnikovii CIP 69.14	VIB_001198
hypothetical		ASA_0972	IYQ_15633	AHA_3339	HMPREF1171_00126	AcavA_010100016545	B565_3234	HMPREF1168_01658	HMPREF1170_01240	HMPREF1167_02919	HMPREF1169_00493	C1g0126
chaperone protein TorD		ASA_0973	IYQ_15628	AHA_3338	HMPREF1171_00127	AcavA_010100016540	B565_3233	HMPREF1168_01659	HMPREF1170_01241	HMPREF1167_02918	HMPREF1169_00494	C1g0127
hypothetical		/	IYQ_15623	/	/	/	/	/	/	/	/	/	/
putative trimethylamine-N-oxide reductase 1		/	/	/	HMPREF1171_00128	/	B565_3232	HMPREF1168_01660	HMPREF1170_01242	HMPREF1167_02917	HMPREF1169_00495	C1g0128	Photobacterium profundum 3TCK	ZP_01218572.1
trimethylamine N-oxide reductase,cytochrome c-type subunit		/	/	/	HMPREF1171_00129	/	B565_3231	HMPREF1168_01661	HMPREF1170_01243	HMPREF1167_02916	HMPREF1169_00496	C1g0129	Photobacterium profundum 3TCK	ZP_01218571.1
TorCAD operon transcriptional regulatory protein TorR		/	/	/	HMPREF1171_00130	/	B565_3230	HMPREF1168_01662	HMPREF1170_01244	HMPREF1167_02915	HMPREF1169_00497	C1g0130	Photobacterium profundum 3TCK	ZP_01218570.1
ADP-ribosylglycohydrolase family protein		/	/	AHA_3337	HMPREF1171_00131	/	B565_3229	HMPREF1168_01663	HMPREF1170_01245	HMPREF1167_02914	HMPREF1169_00498	C1g0131	Vibrio angustum S14	VAS14_11244
Tmao reductase system periplasmic protein tort, putative		/	/	/	HMPREF1171_00132	/	B565_3228	HMPREF1168_01664	HMPREF1170_01246	HMPREF1167_02913	HMPREF1169_00499	C1g0132	Photobacterium profundum 3TCK	ZP_01221292.1
Tmao reductase sytem sensor tors		/	/	/	HMPREF1171_00133	/	B565_3227	HMPREF1168_01665	HMPREF1170_01247	HMPREF1167_02912	HMPREF1169_00500	C1g0133	Photobacterium leiognathi subsp. mandapamensis svers.1.1.	ZP_08310013.1
DNA binding protein		/	/	/	HMPREF1171_00134	/	/	/	/	/	/	/	Serratia plymuthica PRI-2C	ZP_10110478.1
hypothetical		ASA_0974	IYQ_15618	/	HMPREF1171_00135	AcavA_010100016535	B565_3226	HMPREF1168_01666	HMPREF1170_01248	HMPREF1167_02911	HMPREF1169_00501	C1g0134	Salmonella enterica subsp. enterica serovar Typhi str. CT18	STY0945
hypothetical		/	/	/	/	AcavA_010100016530	/	/	/	/	/	/	/
serine hydroxymethyltransferase		ASA_0975	IYQ_15613	AHA_3336	HMPREF1171_00136	AcavA_010100016525	B565_3225	HMPREF1168_01667	HMPREF1170_01249	HMPREF1167_02910	HMPREF1169_00502	C1g0135
hypothetical		ASA_0976	IYQ_15608	AHA_3335	HMPREF1171_00137	AcavA_010100016520	/	/	HMPREF1170_01250	HMPREF1167_02909	/	C1g0136	Shewanella oneidensis MR-1	SO_2525.1
nipsnap superfamily protein		ASA_0977	IYQ_15603	/	HMPREF1171_00138	/	/	/	HMPREF1170_01251	/	/	C1g0137	Neisseria shayeganii 871	ZP_08887759.1
RibX, transcriptional regulator, NrdR family		ASA_0978	IYQ_15598	AHA_3334	HMPREF1171_00139	AcavA_010100016515	B565_3224	HMPREF1168_01668	HMPREF1170_01252	HMPREF1167_02908	HMPREF1169_00503	C1g0138	Photobacterium damselae subsp. damselae CIP 102761	ZP_06155953.1
pyrimidine deaminase/reductase RibD		ASA_0979	IYQ_15593	AHA_3333	HMPREF1171_00140	AcavA_010100016510	B565_3223	HMPREF1168_01669	HMPREF1170_01253	HMPREF1167_02907	HMPREF1169_00504	C1g0139
riboflavin synthase, alpha subunit		ASA_0980	IYQ_15588	AHA_3332	HMPREF1171_00141	AcavA_010100016505	B565_3222	HMPREF1168_01670	HMPREF1170_01254	HMPREF1167_02906	HMPREF1169_00505	C1g0140
3,4-dihydroxy-2-butanone 4-phosphate synthase/GTP cyclohydrolase II		ASA_0981	IYQ_15583	AHA_3331	HMPREF1171_00142	AcavA_010100016500	B565_3221	HMPREF1168_01671	HMPREF1170_01255	HMPREF1167_02905	HMPREF1169_00506	C1g0141
tonin, homology to peptidase S1 and S6 chymotrypsin/Hap, secreted trypsin-like serine protease		/	/	AHA_3330	/	/	/	/	/	HMPREF1167_02904	/	/	Vibrio sp. RC341	ZP_05924934.1	homology to glandular kallikrein-10-like, Rattus norvegicus
riboflavin synthase, beta chain (ribH)		ASA_0982	IYQ_15578	AHA_3329	HMPREF1171_00143	AcavA_010100016495	B565_3220	HMPREF1168_01672	HMPREF1170_01256	HMPREF1167_02903	HMPREF1169_00507	C1g0142
Antitermination protein NusB		ASA_0983	IYQ_15573	AHA_3328	HMPREF1171_00144	AcavA_010100016490	B565_3219	HMPREF1168_01673	HMPREF1170_01257	HMPREF1167_02902	HMPREF1169_00508	C1g0143
thiamin-monophosphate kinase		ASA_0984	IYQ_15568	AHA_3327	HMPREF1171_00145	AcavA_010100016485	B565_3218	HMPREF1168_01674	HMPREF1170_01258	HMPREF1167_02901	HMPREF1169_00509	C1g0144
phosphatidylglycerophosphatase A		ASA_0985	IYQ_15563	AHA_3326	HMPREF1171_00146	AcavA_010100016480	B565_3217	HMPREF1168_01675	HMPREF1170_01259	HMPREF1167_02900	HMPREF1169_00510	C1g0145
dipeptide transport system ATP-binding protein DppD		ASA_0986	IYQ_15558	AHA_3325	HMPREF1171_00147	AcavA_010100016475	B565_3216	HMPREF1168_01676	HMPREF1170_01260	HMPREF1167_02899	HMPREF1169_00511	C1g0146
dipeptide transport system periplasmic peptide-binding protein DppA		ASA_0987	IYQ_15553	AHA_3324	HMPREF1171_00148	AcavA_010100016470	B565_3215	HMPREF1168_01677	HMPREF1170_01261	HMPREF1167_02898	HMPREF1169_00512	C1g0147
dipeptide transport system permease protein DppB		ASA_0988	IYQ_15548	AHA_3323	HMPREF1171_00149	AcavA_010100016465	B565_3214	HMPREF1168_01678	HMPREF1170_01262	HMPREF1167_02897	HMPREF1169_00513	C1g0148
dipeptide transport system permease protein DppC		ASA_0989	IYQ_15543	AHA_3322	HMPREF1171_00150	AcavA_010100016460	B565_3213	HMPREF1168_01679	HMPREF1170_01263	HMPREF1167_02896	HMPREF1169_00514	C1g0149
1-deoxyxylulose-5-phosphate synthase		ASA_0990	IYQ_15538	AHA_3321	HMPREF1171_00151	AcavA_010100016455	B565_3204	HMPREF1168_01680	HMPREF1170_01272	HMPREF1167_02895	HMPREF1169_00523	C1g0150
geranyltranstransferase		ASA_0991	IYQ_15533	AHA_3320	HMPREF1171_00152	AcavA_010100016450	B565_3203	HMPREF1168_01681	HMPREF1170_01273	HMPREF1167_02894	HMPREF1169_00524	C1g0151
exodeoxyribonuclease VII small subunit		ASA_0992	IYQ_15528	AHA_3319	HMPREF1171_00153	AcavA_010100016445	B565_3202	HMPREF1168_01682	HMPREF1170_01274	HMPREF1167_02893	HMPREF1169_00525	C1g0152
Flagellar motor protein PomA		ASA_0993	IYQ_15523	AHA_3318	HMPREF1171_00154	AcavA_010100016440	B565_3201	HMPREF1168_01683	HMPREF1170_01275	HMPREF1167_02892	HMPREF1169_00526	C1g0153
Flagellar motor protein PomB	frameshift due to 1 bp insertion	ASA_0994	potential frameshift	AHA_3317	HMPREF1171_00155	AcavA_010100016435	B565_3200	HMPREF1168_01684	HMPREF1170_01276	HMPREF1167_02891	HMPREF1169_00527	C1g0154
hypothetical		ASA_0995	/	/	/	/	/	/	/	/	/	/	/
hypothetical		/	IYQ_15508	/	/	/	/	/	/	/	/	/	/
hypothetical		ASA_0996	IYQ_15503	/	/	/	/	/	/	/	/	/	Nitrosomonas sp. Is79A3
hypothetical		/	IYQ_15498	/	/	/	/	/	/	/	/	/	/
transcription elongation factor		ASA_0997	IYQ_15493	AHA_3316	HMPREF1171_00156	AcavA_010100016430	B565_3199	HMPREF1168_01685	HMPREF1170_01277	HMPREF1167_02890	HMPREF1169_00528	C1g0155
hypothetical	frameshift due to 1 bp deletion	ASA_0998	IYQ_15488	AHA_3315	HMPREF1171_00157	AcavA_010100016425	B565_3198	HMPREF1168_01686	HMPREF1170_01278	HMPREF1167_02889	HMPREF1169_00529	C1g0156
23S rRNA methyltransferase J		ASA_0999	IYQ_15483	AHA_3314	HMPREF1171_00158	AcavA_010100016420	B565_3197	HMPREF1168_01687	HMPREF1170_01279	HMPREF1167_02888	HMPREF1169_00530	C1g0157
23S ribosomal RNA methyltransferase		ASA_1000	IYQ_15478	AHA_3313	HMPREF1171_00159	AcavA_010100016415	B565_3196	HMPREF1168_01688	HMPREF1170_01280	HMPREF1167_02887	HMPREF1169_00531	C1g0158
Cell division protease ftsH		ASA_1001	IYQ_15473	AHA_3312	HMPREF1171_00160	AcavA_010100016410	B565_3195	HMPREF1168_01689	HMPREF1170_01281	HMPREF1167_02886	HMPREF1169_00532	C1g0159
dihydropteroate synthase		ASA_1002	IYQ_15468	AHA_3311	HMPREF1171_00161	AcavA_010100016405	B565_3194	HMPREF1168_01690	HMPREF1170_01282	HMPREF1167_02885	HMPREF1169_00533	C1g0160
phosphoglucosamine mutase		ASA_1003	IYQ_15463	AHA_3310	HMPREF1171_00162	AcavA_010100016400	B565_3193	HMPREF1168_01691	HMPREF1170_01283	HMPREF1167_02884	HMPREF1169_00534	C1g0161
triosephosphate isomerase		ASA_1004	IYQ_15458	AHA_3309	HMPREF1171_00163	AcavA_010100016395	B565_3192	HMPREF1168_01692	HMPREF1170_01284	HMPREF1167_02883	HMPREF1169_00535	C1g0162	Shewanella pealeana ATCC 700345	Spea_3064
Preprotein translocase subunit SecG		ASA_1005	IYQ_15453	AHA_3308	HMPREF1171_00164	AcavA_010100016390	B565_3191	HMPREF1168_01693	HMPREF1170_01285	HMPREF1167_02882	HMPREF1169_00536	C1g0163
tRNA-Leu		ASA_1006	IYQ_t16367	AHA_3307	HMPREF1171_04455	AcavA_010100t16609	B565_t071	HMPREF1168_04151	?	?	?	?
tRNA-Met		ASA_1007	IYQ_t16365	AHA_3306	HMPREF1171_04456	AcavA_010100t16607	B565_t070	HMPREF1168_04152	?	?	?	?
Ribosome maturation factor rimP		ASA_1008	IYQ_15448	AHA_3305	HMPREF1171_00165	AcavA_010100016385	B565_3190	HMPREF1168_01694	HMPREF1170_01286	HMPREF1167_02881	HMPREF1169_00537	C1g0164
transcription elongation factor nusA		ASA_1009	IYQ_15443	AHA_3304	HMPREF1171_00166	AcavA_010100016380	B565_3189	HMPREF1168_01695	HMPREF1170_01287	HMPREF1167_02880	HMPREF1169_00538	C1g0165
hypothetical		/	/	/	/	AcavA_010100016375	/	/	/	/	/	/	/
translation initiation factor IF-2		ASA_1010	IYQ_15438	AHA_3303	HMPREF1171_00167	AcavA_010100016370	B565_3188	HMPREF1168_01696	HMPREF1170_01288	HMPREF1167_02879	HMPREF1169_00539	C1g0166
ribosome-binding factor A		ASA_1011	IYQ_15433	AHA_3302	HMPREF1171_00168	AcavA_010100016365	B565_3187	HMPREF1168_01697	HMPREF1170_01289	HMPREF1167_02878	HMPREF1169_00540	C1g0167
tRNA pseudouridine 55 synthase		ASA_1012	IYQ_15428	AHA_3301	HMPREF1171_00169	AcavA_010100016360	B565_3186	HMPREF1168_01698	HMPREF1170_01290	HMPREF1167_02877	HMPREF1169_00541	C1g0168
30S ribosomal protein S15		ASA_1013	IYQ_15423	AHA_3300	HMPREF1171_00170	AcavA_010100016355	B565_3185	HMPREF1168_01699	HMPREF1170_01291	HMPREF1167_02876	HMPREF1169_00542	C1g0169
polynucleotide phosphorylase/polyadenylase		ASA_1014	IYQ_15418	AHA_3299	HMPREF1171_00171	AcavA_010100016350	B565_3184	HMPREF1168_01700	HMPREF1170_01292	HMPREF1167_02875	HMPREF1169_00543	C1g0170
major facilitator transporter		ASA_1015	potential frameshift	AHA_3298	HMPREF1171_00172	AcavA_010100016345	B565_1023	HMPREF1168_03856	HMPREF1170_03455	HMPREF1167_00881	HMPREF1169_02663	C1g0171
sensor histidine kinase		ASA_1016	IYQ_15403	AHA_3297	HMPREF1171_00173	ADY02564.1	/	/	/	HMPREF1167_00880	/	C1g0172
protein ychN, DsrE/DsrF-like family		ASA_1017	IYQ_15398	AHA_3296	HMPREF1171_00174	AcavA_010100016340	B565_1024	HMPREF1168_03854	HMPREF1170_03454	HMPREF1167_00879	HMPREF1169_02662	C1g0173
hypothetical		ASA_1018	IYQ_15393	AHA_3295	HMPREF1171_00175	AcavA_010100016335	B565_1025	HMPREF1168_03853	HMPREF1170_03453	HMPREF1167_00878	HMPREF1169_02661	C1g0174
fumarate hydratase		ASA_1019	potential frameshift	AHA_3294	HMPREF1171_00176	AcavA_010100005424	/	/	/	/	/	C1g0175
MarR family transcriptional regulator		/	/	/	/	AcavA_010100005429	/	/	/	/	/	/	Mariprofundus ferrooxydans PV-1	ZP_01451466.1
secretion protein HlyD family protein		/	/	/	/	AcavA_010100005434	/	/	/	/	/	/	Shewanella sp. ANA-3	Shewana3_2225
EmrB/QacA family drug resistance transporter		/	/	/	/	AcavA_010100005439	/	/	/	/	/	/	Shewanella sp. ANA-3	Shewana3_2224
peptidase E		ASA_1020	IYQ_15378	AHA_3293	HMPREF1171_00177	AcavA_010100005444	B565_0834	HMPREF1168_04059	HMPREF1170_03647	HMPREF1167_01077	HMPREF1169_02853	C1g0176
carbon starvation protein A		/	/	AHA_3292	/	/	/	/	/	/	/	/	Tolumonas auensis DSM 9187	Tola_1369
two-component response-regulatory protein YehT		/	/	AHA_3291	/	/	/	/	/	/	/	/	Tolumonas auensis DSM 9187	Tola_1370
sensor protein LytS		/	/	AHA_3290	/	/	/	/	/	/	/	/	Tolumonas auensis DSM 9187	Tola_1371
transcriptional regulatory protein FixJ		/	/	AHA_3289	/	AcavA_010100005449	/	/	/	/	/	C1g0177	Shewanella sp. ANA-3	Shewana3_0637
two component system histidine kinase		/	/	AHA_3288	/	AcavA_010100005454	/	/	/	/	/	C1g0178	Shewanella sp. ANA-3	Shewana3_0636
tetrathionate reductase, subunit B		/	/	AHA_3287	/	AcavA_010100005459	/	/	/	/	/	C1g0179	Shewanella sp. ANA-3	Shewana3_0635
tetrathionate reductase subunit C		/	/	AHA_3286	/	AcavA_010100005464	/	/	/	/	/	C1g0180	Shewanella sp. ANA-3	Shewana3_0634
tetrathionate reductase subunit A, molydopterin dinucleotide-binding regio		/	/	AHA_3285	/	AcavA_010100005469	/	/	/	/	/	C1g0181	Shewanella sp. ANA-3	Shewana3_0633
hypothetical		ASA_1021	IYQ_15373	AHA_3284	HMPREF1171_00178	AcavA_010100005474	B565_0835	HMPREF1168_04058	HMPREF1170_03646	HMPREF1167_01076	HMPREF1169_02852	C1g0182
alpha-beta superfamily hydrolase = patatin		ASA_1022	IYQ_15368	AHA_3283	HMPREF1171_00179	/	/	/	/	/	/	C1g0183	Pseudoalteromonas undina	ZP_10302087.1
IS630, ISAS4	intact, intergenic	ASA_1023	?	/	/	/	/	/	/	/	/	/
PvcA pyoverdine biosynthesis protein		ASA_1024	IYQ_15363	AHA_3282	HMPREF1171_00180	/	/	/	/	/	/	C1g0184	Serratia odorifera 4Rx13	ZP_06192175.1
PvcB pyoverdine biosynthesis protein		ASA_1025	IYQ_15358	AHA_3281	HMPREF1171_00181	/	/	/	/	/	/	C1g0185	Serratia odorifera 4Rx13	ZP_06192176.1
putative N-glycosyltransferase		ASA_1026	IYQ_15353	AHA_3280	HMPREF1171_00182	/	/	/	/	/	/	C1g0186	Serratia odorifera 4Rx13	ZP_06192177.1
PAS/PAC/GAF sensor-containing diguanylate cyclase		/	/	/	/	AcavA_010100007832	/	/	/	/	/	/	Methylovorus sp. MP688	MPQ_2383
XRE family transcriptional regulator		/	/	/	/	AcavA_010100007837	/	/	/	/	/	/	Marinobacter aquaeolei VT8	Maqu_2281
hypothetical		/	/	/	HMPREF1171_02471	AcavA_010100007842	/	/	/	/	/	/	/
putative IS1 transposase	homologue to ASA_1564	/	/	/	/	AcavA_010100007847	/	/	/	/	/	/
alpha replication protein of prophage cp-933i		/	/	/	HMPREF1171_02470	AcavA_010100007852	/	/	/	/	/	/	Photorhabdus asymbiotica subsp. asymbiotica ATCC 3949	YP_003042808.1
replication protein, RepC, plasmid replication-like protein		/			HMPREF1171_02469	/	/	/	/	/	/	/	Pseudomonas aeruginosa UCBPP-PA14	PA14_15400
phage integrase family site-specific recombinase		/	/	/	HMPREF1171_02468	AcavA_010100007857	/	/	/	/	/	/	Alteromonas macleodii 'Deep ecotype'	MADE_1001990
LysM domain-containing protein		ASA_1027	IYQ_15348	AHA_3279	HMPREF1171_00183	AcavA_010100007862	B565_3252	HMPREF1168_01636	HMPREF1170_01222	HMPREF1167_02937	HMPREF1169_00475	C1g0187
hypothetical protein		ASA_1028	IYQ_15343	/	/	/	/	HMPREF1168_01637	/	/	/	/	Citrobacter sp	ZP_04561458.1
hypothetical protein		/	/	/	/	/	/	HMPREF1168_01638	/	/	/	/	/	/
Glyoxalase/bleomycin resistance protein/dioxygenase		/	/	AHA_3278	HMPREF1171_00184	AcavA_010100007867	/	/	/	/	/	C1g0188	Chthoniobacter flavus Ellin428	ZP_03129359.1
PmbA protein, Predicted Zn-dependent proteases		ASA_1029	IYQ_15338	AHA_3277	HMPREF1171_00185	AcavA_010100007872	B565_0905	HMPREF1168_03987	HMPREF1170_03575	HMPREF1167_01007	HMPREF1169_02782	C1g0189
TldD protein, Predicted Zn-dependent proteases		ASA_1030	IYQ_15333	AHA_3276	HMPREF1171_00186	AcavA_010100007882, AcavA_010100007877 (fragment)	B565_0906	HMPREF1168_03986	HMPREF1170_03574	HMPREF1167_01006	HMPREF1169_02781	C1g0190, C1g0191
hypothetical		/	/	/	/	AcavA_010100007887	/	/	/	/	/	/	/
flavodoxin 2		ASA_1031	IYQ_15328	AHA_3275	HMPREF1171_00187	AcavA_010100007892	B565_0907	HMPREF1168_03985	HMPREF1170_03573	HMPREF1167_01005	HMPREF1169_02780	C1g0192
site-specific integrase/recombinase, XerD		ASA_1032	IYQ_15323	AHA_3273	HMPREF1171_00188	AcavA_010100007897	B565_0908	HMPREF1168_03984	HMPREF1170_03572	HMPREF1167_01004	HMPREF1169_02779	C1g0193
GGDEF domain-containing protein		ASA_1033	IYQ_15318	AHA_3274	HMPREF1171_00189	/	B565_0909	/	HMPREF1170_03571	HMPREF1167_01003	HMPREF1169_02778	C1g0194
large-conductance mechanosensitive channel		ASA_1034	IYQ_15313	AHA_3272	HMPREF1171_00190	AcavA_010100007902	B565_0910	HMPREF1168_03983	HMPREF1170_03570	HMPREF1167_01002	HMPREF1169_02777	C1g0195
hypothetical		/	/	/	HMPREF1171_00191	/	/	/	/	/	/	/	/
thiol:disulfide interchange protein DsbC		ASA_1035	IYQ_15308	AHA_3271	HMPREF1171_00192	AcavA_010100007907	B565_0911	HMPREF1168_03982	HMPREF1170_03569	HMPREF1167_01001	HMPREF1169_02776	C1g0196
RecJ single-stranded-DNA-specific exonuclease		ASA_1036	IYQ_15303	AHA_3270	HMPREF1171_00193	AcavA_010100007912	B565_0912	HMPREF1168_03981	HMPREF1170_03568	HMPREF1167_01000	HMPREF1169_02775	C1g0197
hypothetical		ASA_1037	/	/	/	/	/	/	/	/	/	/	/
methyltransferase, MerR family transcriptional regulator		/	/	AHA_3269	HMPREF1171_00194	AcavA_010100007917	B565_p002, potential pseudogene	/	HMPREF1170_03567	HMPREF1167_00999	HMPREF1169_02774	C1g0198	Shewanella woodyi ATCC 51908	Swoo_0767
acetyltransferase, GNAT family		/	/	AHA_3268	HMPREF1171_00195	AcavA_010100007922	/	/	/	/	/	C1g0199	Stenotrophomonas maltophilia R551-3	Smal_2432
hypothetical		/	/	/	/	/	/	/	/	/	/	C1g0200	/
hypothetical		ASA_1038	IYQ_15298	AHA_3267	HMPREF1171_00196	AcavA_010100007927	B565_1420	HMPREF1168_03980	HMPREF1170_03566	/	/	C1g0201
Na(+)-translocating NADH-ubiquinone oxidoreductase subunit E		ASA_1039	IYQ_15293	AHA_3266	HMPREF1171_00197	AcavA_010100007932	B565_3099	HMPREF1168_03979	HMPREF1170_03565	HMPREF1167_02819	HMPREF1169_00599	C1g0202
alpha/beta hydrolase		ASA_1040	IYQ_15288	AHA_3265	HMPREF1171_00198	/	/	/	/	/	/	C1g0203	Bacillus subtilis subsp. natto	BSNT_00910
putative acetyltransferase	frameshift due to 1 bp deletion	ASA_1041	IYQ_15283	AHA_3264	/	AcavA_010100007937	/	/	/	/	/	/	Vibrio fischeri MJ11	VFMJ11_A0747
TniC transposase		ASA_1042	IYQ_15278	/	/	/	/	/	/	/	/	/
TniA transposase		ASA_1043	IYQ_15273, IYQ_15268	/	/	/	/	/	/	/	/	/
TniB transposase		ASA_1044	IYQ_15263	/	/	/	/	/	/	/	/	/
TniQ, transposase	frameshift due to 1 bp + deletion due to insertion of IS630	ASA_1045	?	/	/	/	/	/	/	/	/	/
IS630, ISAS4	interrupted, intergenic	ASA_1046, nt 1-396	?	/	/	/	/	/	/	/	/	/
transposase subunit 1 ISAS5		ASA_1047	?	/	/	/	/	/	/	/	/	/
transposase subunit 2 ISAS5		ASA_1048	?	/	/	/	/	/	/	/	/	/
IS630, ISAS4	interrupted, intergenic	ASA_1046, nt 391-1032	?	/	/	/	/	/	/	/	/	/
hypothetical		/	IYQ_15258	/	/	/	/	/	/	/	/	/	/
hypothetical		ASA_1049	IYQ_15253	/	/	/	/	/	/	/	/	/	Vibrio cholerae	VC_0181
ThiF family protein	in frame TAA	ASA_1050	/	/	/	/	/	/	/	/	/	/	Vibrio cholerae	VC_0180
hypothetical		ASA_1051	IYQ_15248	/	/	/	/	/	/	/	/	/	Vibrio cholerae	VC_0179
patatin-like		ASA_1052	IYQ_15243	/	/	/	/	/	/	/	/	/	Vibrio cholerae	VC_0178
hypothetical		ASA_1053	/	/	/	/	/	/	/	/	/	/	Ralstonia syzygii R24	CCA88636.1
hypothetical		/	IYQ_15238	/	/	/	/	/	/	/	/	/	Sphingomonas sp. LH128	LH128_27251
hypothetical		/	IYQ_15233	/	/	/	/	/	/	/	/	/	/
hypothetical		/	IYQ_15228	/	/	/	/	/	/	/	/	/	/
lipoic acid synthetase		ASA_1054	IYQ_15223	AHA_3263	HMPREF1171_00199	AcavA_010100007942	B565_0890	HMPREF1168_04002	HMPREF1170_03590	HMPREF1167_01022	HMPREF1169_02797	C1g0204
hypothetical		ASA_1055	/	AHA_3262	/	/	/	/	/	/	/	/	/
Octanoyltransferase		ASA_1056	IYQ_15218	AHA_3261	HMPREF1171_00200	AcavA_010100007947	B565_0891	HMPREF1168_04001	HMPREF1170_03589	HMPREF1167_01021	HMPREF1169_02796	C1g0205
hypothetical		ASA_1057	IYQ_15213	AHA_3260	HMPREF1171_00201	AcavA_010100007952	B565_0892	HMPREF1168_04000	HMPREF1170_03588	HMPREF1167_01020	HMPREF1169_02795	C1g0206
Serine-type D-Ala-D-Ala carboxypeptidase, Penicillin-binding protein		ASA_1058	IYQ_15208	AHA_3259	HMPREF1171_00202	AcavA_010100007957	B565_0893	HMPREF1168_03999	HMPREF1170_03587	HMPREF1167_01019	HMPREF1169_02794	C1g0207
Rare lipoprotein A		ASA_1059	IYQ_15203	AHA_3258	HMPREF1171_00203	AcavA_010100007962	B565_0894	HMPREF1168_03998	HMPREF1170_03586	HMPREF1167_01018	HMPREF1169_02793	C1g0208
lysozyme-like, membrane-bound lytic murein transglycosylase B	frameshift due to 79 bp deletion CAZY family GH103	ASA_1060	potential frameshift	AHA_3257	HMPREF1171_00204	AcavA_010100007967	B565_0895	HMPREF1168_03997	HMPREF1170_03585	HMPREF1167_01017	HMPREF1169_02792	C1g0209
Bacterial cell division membrane protein, Rod shape-determining protein RodA"		ASA_1061	IYQ_15188	AHA_3255, AHA_3256 (fragment)	HMPREF1171_00205	AcavA_010100007972	B565_0896	HMPREF1168_03996	HMPREF1170_03584	HMPREF1167_01016	HMPREF1169_02791	C1g0210
penicillin-binding protein 2		ASA_1062	IYQ_15183	AHA_3254	HMPREF1171_00206	AcavA_010100007977	B565_0897	HMPREF1168_03995	HMPREF1170_03583	HMPREF1167_01015	HMPREF1169_02790	C1g0211
rRNA large subunit methyltransferase		ASA_1063	IYQ_15178	AHA_3253	HMPREF1171_00207	AcavA_010100007982	B565_0898	HMPREF1168_03994	HMPREF1170_03582	HMPREF1167_01014	HMPREF1169_02789	C1g0212
iojap domain protein		ASA_1064	IYQ_15173	AHA_3252	HMPREF1171_00208	AcavA_010100007987	B565_0899	HMPREF1168_03993	HMPREF1170_03581	HMPREF1167_01013	HMPREF1169_02788	C1g0213
nicotinic acid mononucleotide adenylyltransferase		ASA_1065	IYQ_15168	AHA_3251	HMPREF1171_00209	AcavA_010100007992	B565_0900	HMPREF1168_03992	HMPREF1170_03580	HMPREF1167_01012	HMPREF1169_02787	C1g0214
DNA polymerase III, delta subunit		ASA_1066	IYQ_15163, IYQ_15158	AHA_3250, AHA_3249	HMPREF1171_00210	AcavA_010100007997	B565_0901	HMPREF1168_03991	HMPREF1170_03579	HMPREF1167_01011	HMPREF1169_02786	C1g0215
rare lipoprotein B		ASA_1067	IYQ_15153	AHA_3248	HMPREF1171_00211	AcavA_010100008002	B565_0902	HMPREF1168_03990	HMPREF1170_03578	HMPREF1167_01010	HMPREF1169_02785	C1g0216
leucyl-tRNA synthetase		ASA_1068	IYQ_15148	AHA_3247	HMPREF1171_00212	AcavA_010100008007	B565_0903	HMPREF1168_03989	HMPREF1170_03577	HMPREF1167_01009	HMPREF1169_02784	C1g0217
hypothetical		ASA_1069	IYQ_15143	AHA_3246	HMPREF1171_00213	AcavA_010100008012	B565_0904	HMPREF1168_03988	HMPREF1170_03576	HMPREF1167_01008	HMPREF1169_02783	C1g0218
apolipoprotein N-acyltransferase		ASA_1070	IYQ_15138	AHA_3245	HMPREF1171_00214	AcavA_010100008017	B565_0913	HMPREF1168_03978	HMPREF1170_03564	HMPREF1167_00998	HMPREF1169_02773	C1g0219
magnesium and cobalt efflux protein CorC		ASA_1071	IYQ_15133	AHA_3244	HMPREF1171_00215	AcavA_010100008022	B565_0914	HMPREF1168_03977	HMPREF1170_03563	HMPREF1167_00997	HMPREF1169_02772	C1g0220
metalloprotease		ASA_1072	IYQ_15128	AHA_3243	HMPREF1171_00216	AcavA_010100008027	B565_0915	HMPREF1168_03976	HMPREF1170_03562	HMPREF1167_00996	HMPREF1169_02771	C1g0221
PhoH family protein		ASA_1073	IYQ_15123	AHA_3242	HMPREF1171_00217	AcavA_010100008032	B565_0916	HMPREF1168_03975	HMPREF1170_03561	HMPREF1167_00995	HMPREF1169_02770	C1g0222
tRNA-I(6)A37 thiotransferase enzyme MiaB		ASA_1074	IYQ_15118	AHA_3241	HMPREF1171_00218	AcavA_010100008037	B565_0917	HMPREF1168_03974	HMPREF1170_03560	HMPREF1167_00994	HMPREF1169_02769	C1g0223
hypothetical		/	/	/	/	/	/	/	/	/	/	C1g0224	/
2-polyprenyl-6-methoxyphenol hydroxylase		ASA_1075	IYQ_15113	AHA_3240	HMPREF1171_00219	AcavA_010100008042	B565_0918	HMPREF1168_03973	HMPREF1170_03559	HMPREF1167_00993	HMPREF1169_02768	C1g0225
isochorismatase family protein		/	/	AHA_3239	HMPREF1171_00220	AcavA_010100008047	B565_0919	HMPREF1168_03972	HMPREF1170_03558	HMPREF1167_00992	HMPREF1169_02767	C1g0226	Vibrio angustum S14	VAS14_22072
cold-shock protein, DNA-binding		ASA_1076	IYQ_15108	AHA_3238	HMPREF1171_00221	/	/	HMPREF1168_03971	HMPREF1170_03557	HMPREF1167_00991	/	C1g0227	Thiocystis violascens DSM 198	Thivi_2716
hypothetical		/	/	/	/	/	/	/	/	/	/	C1g0228	/
GGDEF domain protein		ASA_1077	IYQ_15103	AHA_3237	HMPREF1171_00222	/	B565_0920	HMPREF1168_03970	HMPREF1170_03556	HMPREF1167_00990	HMPREF1169_02766	C1g0229	Shewanella oneidensis MR-1	SO_0928
transcriptional regulator, LysR family		ASA_1078	IYQ_15098	AHA_3236	HMPREF1171_00223	AcavA_010100008052	B565_0921	HMPREF1168_03969	HMPREF1170_03555	HMPREF1167_00989	HMPREF1169_02765	C1g0230
hypothetical		ASA_1079	IYQ_15093	AHA_3235	HMPREF1171_00224	AcavA_010100008057	B565_0922	HMPREF1168_03968	HMPREF1170_03554	HMPREF1167_00988	HMPREF1169_02764	C1g0231
putative phosphatase		ASA_1080	IYQ_15088	AHA_3234	HMPREF1171_00225	AcavA_010100008062	B565_0923	HMPREF1168_03967	HMPREF1170_03553	HMPREF1167_00987	HMPREF1169_02763	C1g0232
diguanylate cyclase		/	/	/	/	AcavA_010100008067	/	/	/	/	/	/	Acidovorax sp. CF316	ZP_10392283.1
Nitroreductase family protein		ASA_1081	IYQ_15083	AHA_3233	HMPREF1171_00226	AcavA_010100008072	B565_0924	HMPREF1168_03966	HMPREF1170_03552	HMPREF1167_00986	HMPREF1169_02762	C1g0233
hypothetical		/	/	/	HMPREF1171_00227	/	/	/	/	/	/	/	/
diguanylate cyclase		ASA_1082	IYQ_15078	AHA_3232	HMPREF1171_00228	AcavA_010100008077	/	/	/	HMPREF1167_00985	/	C1g0234	Vibrio furnissii NCTC 11218	vfu_B00928
anaerobic C4-dicarboxylate uptake C (DcuC) family transporter		/	/	/	/	/	/	HMPREF1168_03965	/	/	/	/	Paenibacillus larvae subsp. larvae B-3650	ZP_02328064.1
ribonucleoside hydrolase RihC		/	/	/	/	/	/	HMPREF1168_03964	/	/	/	/	Paenibacillus larvae subsp. larvae B-3650	ZP_02328063.1
adenine deaminase		/	/	/	/	/	/	HMPREF1168_03963	/	/	/	/	Dickeya dadantii Ech703	Dd703_1360
LysR family transcriptional regulator		/	/	/	/	/	/	HMPREF1168_03962	/	/	/	/	Dickeya dadantii Ech703	Dd703_1361
surface antigen family protein		ASA_1083	IYQ_15073	AHA_3231	HMPREF1171_00229	AcavA_010100008082	B565_0925	HMPREF1168_03961	HMPREF1170_03551	HMPREF1167_00984	HMPREF1169_02761	C1g0235
IS3 family transposase B		/	/	/	/	/	homologous to B565_1866	/	/	HMPREF1167_00983	/	/
IS3 family transposase A		/	/	/	/	/	homologous to B565_1867	/	/	HMPREF1167_00982	/	/
2-hydroxyacid dehydrogenase family protein		ASA_1084	IYQ_15068	AHA_3230	HMPREF1171_00230	AcavA_010100008087	B565_0926	HMPREF1168_03960	HMPREF1170_03550	HMPREF1167_00981	HMPREF1169_02760	C1g0236
hypothetical		ASA_1085	IYQ_15063	AHA_3229	HMPREF1171_00231	AcavA_010100008092	B565_0927	HMPREF1168_03959	HMPREF1170_03549	HMPREF1167_00980	HMPREF1169_02759	C1g0237
inner membrane protein YjdF		/	/	AHA_3228	HMPREF1171_00232	/	/	/	/	/	/	C1g0238	Burkholderiales bacterium JOSHI_001	ZP_09751451.1
2-Oxobutyrate oxidase		/	/	/	/	AcavA_010100008097	/	/	/	/	/	/	Dickeya dadantii 3937	Dda3937_03011
methionine ABC transporter substrate-binding protein		/	/	/	/	AcavA_010100008102	/	/	/	/	/	/	Dickeya dadantii 3937	Dda3937_03010
ABC transporter		/	/	/	/	AcavA_010100008107	/	/	/	/	/	/	Dickeya dadantii 3937	Dda3937_03009
binding-protein-dependent transport system inner membrane protein		/	/	/	/	AcavA_010100008112	/	/	/	/	/	/	Dickeya dadantii 3937	Dda3937_03008
elongation factor EF-P		ASA_1086	IYQ_15058	AHA_3227	HMPREF1171_00233	AcavA_010100008117	B565_0928	HMPREF1168_03958	HMPREF1170_03548	HMPREF1167_00979	HMPREF1169_02758	C1g0239
hypothetical		ASA_1087	IYQ_15053	AHA_3226	HMPREF1171_00234	AcavA_010100008122	B565_0929	HMPREF1168_03957	HMPREF1170_03547	HMPREF1167_00978	HMPREF1169_02757	C1g0240
guanosine monophosphate reductase		ASA_1088	IYQ_15048	AHA_3225	HMPREF1171_00235	AcavA_010100008127	B565_0930	HMPREF1168_03956	HMPREF1170_03546	HMPREF1167_00977	HMPREF1169_02756	C1g0241
ATP-dependent Zn proteases		ASA_1089	IYQ_15043	AHA_3224	HMPREF1171_00236	AcavA_010100008132	B565_0931	HMPREF1168_03955	HMPREF1170_03545	HMPREF1167_00976	HMPREF1169_02755	C1g0242
hypothetical		/	/	/	HMPREF1171_00237	/	/	/	/	HMPREF1167_00975	/	/	Photorhabdus luminescens subsp. laumondii TTO1	plu0829
phospholipase		/	/	/	HMPREF1171_00238	/	/	/	/	HMPREF1167_00974	/	/	Photorhabdus luminescens subsp. laumondii TTO1	plu0830
two-component system sensor histidine kinase		ASA_1090	IYQ_15038	AHA_3223	HMPREF1171_00239	AcavA_010100008137	B565_0932	HMPREF1168_03954	HMPREF1170_03544	HMPREF1167_00973	HMPREF1169_02754	C1g0243
two-component system response regulator		ASA_1091	IYQ_15033	AHA_3222	HMPREF1171_00240	AcavA_010100008142	B565_0933	HMPREF1168_03953	HMPREF1170_03543	HMPREF1167_00972	HMPREF1169_02753	C1g0244
hypothetical, TPR repeat-containing protein		ASA_1092	IYQ_15028	AHA_3221	HMPREF1171_00241	AcavA_010100008147	B565_0934	HMPREF1168_03952	HMPREF1170_03542	HMPREF1167_00971	HMPREF1169_02752	C1g0245
oxidoreductase, short-chain dehydrogenase/reductase family		ASA_1093	IYQ_15023	AHA_3220	HMPREF1171_00242	AcavA_010100008152	B565_0935	HMPREF1168_03951	HMPREF1170_03541	HMPREF1167_00970	HMPREF1169_02751	C1g0246
AMP-dependent synthetase and ligase		ASA_1094	IYQ_15018	AHA_3219	HMPREF1171_00243	AcavA_010100008157	B565_0936	HMPREF1168_03950	HMPREF1170_03540	HMPREF1167_00969	HMPREF1169_02750	C1g0247
long-chain acyl-CoA synthetase, AMP-dependent synthetase and ligase		ASA_1095	IYQ_15013	AHA_3218	HMPREF1171_00244	AcavA_010100008162	B565_0937	HMPREF1168_03949	HMPREF1170_03539	HMPREF1167_00968	HMPREF1169_02749	C1g0248
Thermostable hemolysin		ASA_1096	IYQ_15008	AHA_3217	HMPREF1171_00245	AcavA_010100008167	B565_0938	HMPREF1168_03948	HMPREF1170_03538	HMPREF1167_00967	HMPREF1169_02748	C1g0249
methyltransferase domain protein		ASA_1097	IYQ_15003	AHA_3216	HMPREF1171_00246	AcavA_010100008172	B565_0939	HMPREF1168_03947	HMPREF1170_03537	HMPREF1167_00966	HMPREF1169_02747	C1g0250
Glycine/D-amino acid oxidase		/	/	/	/	/	B565_0940	HMPREF1168_03946	HMPREF1170_03536	HMPREF1167_00965	HMPREF1169_02746	/	Sorangium cellulosum 'So ce 56'	sce9202
Putative transmembrane protein		/	/	/	/	/	B565_0941	HMPREF1168_03945	HMPREF1170_03535	HMPREF1167_00964	HMPREF1169_02745	/	Pseudomonas synxantha BG33R	PseBG33_5462
TetR family transcriptional regulator		/	/	/	/	/	B565_0942	HMPREF1168_03944	HMPREF1170_03534	HMPREF1167_00963	HMPREF1169_02744	/	Pseudomonas synxantha BG33R	PseBG33_5461
hypothetical		ASA_1098	IYQ_14998	AHA_3215	HMPREF1171_00247	AcavA_010100008177	B565_0943	HMPREF1168_03943	HMPREF1170_03533	HMPREF1167_00962	HMPREF1169_02743	C1g0251
hypothetical		ASA_1099	IYQ_14993	AHA_3214	HMPREF1171_00248	/	B565_0944	HMPREF1168_03942	HMPREF1170_03532	HMPREF1167_00961	HMPREF1169_02742	C1g0252	Vibrio cholerae HE-09	VCHE09_2941
carboxypeptidase G2, acetylornithine deacetylase		/	/	/	/	/	B565_0945	/	HMPREF1170_03531	HMPREF1167_00960	HMPREF1169_02741	/	Photobacterium damselae subsp. damselae CIP 102761	ZP_06154877.1
inner membrane protein YjiG		/	/	/	/	/	B565_0946	/	HMPREF1170_03530	HMPREF1167_00959	HMPREF1169_02740	/	Photobacterium damselae subsp. damselae CIP 102761	ZP_06154878.1
Transporter gate domain protein		/	/	/	/	/	B565_0947	/	HMPREF1170_03529	HMPREF1167_00958	HMPREF1169_02739	/	Photobacterium damselae subsp. damselae CIP 102761	ZP_06154879.1
hypothetical		/	/	/	/	/	/	/	/	HMPREF1167_02193	/	/	Photobacterium profundum 3TCK	ZP_01219373.1
transcriptional regulator, TetR family		ASA_1100	IYQ_14988	AHA_3213	HMPREF1171_00249	AcavA_010100008182	/	/	/	HMPREF1167_02192	/	C1g0253	Serratia odorifera 4Rx13	ZP_06189785.1
hypothetical		ASA_1101	IYQ_14983	AHA_3212	HMPREF1171_00250	AcavA_010100008187	/	/	/	HMPREF1167_02191	/	C1g0254	Serratia plymuthica PRI-2C	Q5A_11621
fumarate reductase, 13 kDa hydrophobic protein		ASA_1102	IYQ_14978	AHA_3211	HMPREF1171_00251	AcavA_010100008192	B565_0948	HMPREF1168_03941	HMPREF1170_03528	HMPREF1167_00957	HMPREF1169_02738	C1g0255
fumarate reductase, 15 kDa hydrophobic protein		ASA_1103	IYQ_14973	AHA_3210	HMPREF1171_00252	AcavA_010100008197	B565_0949	HMPREF1168_03940	HMPREF1170_03527	HMPREF1167_00956	HMPREF1169_02737	C1g0256
fumarate reductase, iron-sulfur protein		ASA_1104	IYQ_14968	AHA_3209	HMPREF1171_00253	AcavA_010100008202	B565_0950	HMPREF1168_03939	HMPREF1170_03526	HMPREF1167_00955	HMPREF1169_02736	C1g0257
fumarate reductase, flavoprotein subunit		ASA_1105	IYQ_14963	AHA_3208	HMPREF1171_00254	AcavA_010100008207	B565_0951	HMPREF1168_03938	HMPREF1170_03525	HMPREF1167_00954	HMPREF1169_02735	C1g0258
hypothetical		/	/	/	HMPREF1171_00255	/	/	/	/	/	/	/	/
methyl-accepting chemotaxis protein		ASA_1106	IYQ_14958	AHA_3207	HMPREF1171_00256	AcavA_010100008212	B565_0952	HMPREF1168_03937	HMPREF1170_03524	HMPREF1167_00953	HMPREF1169_02734	C1g0259
glycerophosphoryl diester phosphodiesterase		ASA_1107	IYQ_14953	AHA_3206	HMPREF1171_00257	AcavA_010100008217	B565_0953	HMPREF1168_03936	HMPREF1170_03523	HMPREF1167_00952	HMPREF1169_02733	C1g0260
small-conductance mechanosensitive ion channel		ASA_1108	IYQ_14948	AHA_3205	HMPREF1171_00258	AcavA_010100008222	B565_0954	HMPREF1168_03935	HMPREF1170_03522	HMPREF1167_00951	HMPREF1169_02732	C1g0261
IS630, ISAS4	intact, intergenic	ASA_1109		/	/	/	/	/	/	/	/	/
MATE efflux family protein		ASA_1110	IYQ_14927	AHA_3204	HMPREF1171_00259	AcavA_010100008227	B565_0955	HMPREF1168_03934	HMPREF1170_03521	HMPREF1167_00950	HMPREF1169_02731	C1g0262
peptidase, M23/M37 family		ASA_1111	IYQ_14922	AHA_3203	HMPREF1171_00260	AcavA_010100008232	B565_0956	HMPREF1168_03933	HMPREF1170_03520	HMPREF1167_00949	HMPREF1169_02730	C1g0263
hypothetical		/	/	/	/	AcavA_010100008237	/	/	/	/	/	/	/
hypothetical		ASA_1112	IYQ_14917	AHA_3202	HMPREF1171_00261	/	/	/	/	/	/	C1g0264	/
hypothetical		ASA_1113	IYQ_14912	AHA_3201	HMPREF1171_00262	AcavA_010100008242	B565_0957	HMPREF1168_03932	HMPREF1170_03519	HMPREF1167_00948	HMPREF1169_02729	C1g0265
transcriptional regulator, LysR family		ASA_1114	IYQ_14907	AHA_3200	HMPREF1171_00263	AcavA_010100008247	B565_0958	HMPREF1168_03931	HMPREF1170_03518	HMPREF1167_00947	HMPREF1169_02728	C1g0266
Zn-dependent hydrolase		ASA_1115	IYQ_14902	AHA_3199	HMPREF1171_00264	AcavA_010100008252	B565_0959	HMPREF1168_03930	HMPREF1170_03517	HMPREF1167_00946	HMPREF1169_02727	C1g0267
predicted protein-disulfide isomerase		ASA_1116	IYQ_14897	AHA_3198	HMPREF1171_00265	AcavA_010100008257	B565_0960	HMPREF1168_03929	HMPREF1170_03516	HMPREF1167_00945	HMPREF1169_02726	C1g0268
methyl-accepting chemotaxis protein	frameshift due to 1 bp insertion, homologue to ASA_2750	ASA_1117	potential frameshift	AHA_3197, AHA_1302	HMPREF1171_00266	AcavA_010100010103	B565_0961, B565_1366, B565_2075, B565_1223	HMPREF1168_03928	HMPREF1170_03515	HMPREF1167_00944	HMPREF1169_02725	C1g0269
hydrogen peroxide-inducible genes activator		ASA_1118	IYQ_14882	AHA_3196	HMPREF1171_00267	AcavA_010100008262	B565_0962	HMPREF1168_03927	HMPREF1170_03514	HMPREF1167_00943	HMPREF1169_02724	C1g0270
penicillin-binding protein 1A		ASA_1119	IYQ_14877	AHA_3195	HMPREF1171_00268	AcavA_010100008267	B565_0963	HMPREF1168_03926	HMPREF1170_03513	HMPREF1167_00942	HMPREF1169_02723	C1g0271
type IV pilus biogenesis protein tapM		ASA_1120	IYQ_14872	AHA_3194	HMPREF1171_00269	AcavA_010100008272	B565_0964	HMPREF1168_03925	HMPREF1170_03512	HMPREF1167_00941	HMPREF1169_02722	C1g0272
type IV pilus biogenesis protein tapN		ASA_1121	IYQ_14867	AHA_3193	HMPREF1171_00270	AcavA_010100008277	B565_0965	HMPREF1168_03924	HMPREF1170_03511	HMPREF1167_00940	HMPREF1169_02721	C1g0273
type IV pilus biogenesis protein tapO		ASA_1122	IYQ_14862	AHA_3192	HMPREF1171_00271	AcavA_010100008282	B565_0966	HMPREF1168_03923	HMPREF1170_03510	HMPREF1167_00939	HMPREF1169_02720	C1g0274
type IV pilus biogenesis protein TapP		ASA_1123	IYQ_14857	AHA_3191	HMPREF1171_00272	AcavA_010100008287	B565_0967	HMPREF1168_03922	HMPREF1170_03509	HMPREF1167_00938	HMPREF1169_02719	C1g0275
type IV pilus biogenesis protein TapQ, type IV pilus secretin PilQ		ASA_1124	IYQ_14852	AHA_3190	HMPREF1171_00273, HMPREF1171_00274	AcavA_010100008292	B565_0968	HMPREF1168_03921	HMPREF1170_03508	HMPREF1167_00937	HMPREF1169_02718	C1g0276
shikimate kinase		ASA_1125	IYQ_14847	AHA_3189	HMPREF1171_00275	AcavA_010100008297	B565_0969	HMPREF1168_03920	HMPREF1170_03507	HMPREF1167_00936	HMPREF1169_02717	C1g0277
3-dehydroquinate synthase		ASA_1126	IYQ_14842	AHA_3188	HMPREF1171_00276	AcavA_010100008302	B565_0970	HMPREF1168_03919	HMPREF1170_03506	HMPREF1167_00935	HMPREF1169_02716	C1g0278
DamX-like protein		ASA_1127	IYQ_14837	AHA_3187	HMPREF1171_00277	AcavA_010100008307	B565_0971	HMPREF1168_03918	HMPREF1170_03505	HMPREF1167_00934	HMPREF1169_02715	C1g0279
DNA adenine methyltransferase		ASA_1128	IYQ_14832	AHA_3186	HMPREF1171_00278	AcavA_010100008312	B565_0972	HMPREF1168_03917	HMPREF1170_03504	HMPREF1167_00933	HMPREF1169_02714	C1g0280
hypothetical		/	/	/	/	/	B565_0973	/	/	/	/	/	/
ribulose-phosphate 3-epimerase		ASA_1129	IYQ_14827	AHA_3185	HMPREF1171_00279	AcavA_010100008317	B565_0974	HMPREF1168_03916	HMPREF1170_03503	HMPREF1167_00932	HMPREF1169_02713	C1g0281
phosphoglycolate phosphatase		ASA_1130	IYQ_14822	AHA_3184	HMPREF1171_00280	AcavA_010100008322	B565_0975	HMPREF1168_03915	HMPREF1170_03502	HMPREF1167_00931	HMPREF1169_02712	C1g0282
tryptophanyl-tRNA synthetase		ASA_1131	IYQ_14817	AHA_3183	HMPREF1171_00281	AcavA_010100008327	B565_0976	HMPREF1168_03914	HMPREF1170_03501	HMPREF1167_00930	HMPREF1169_02711	C1g0283
hypothetical		ASA_1132	IYQ_14812	AHA_3182	HMPREF1171_00282	AcavA_010100008332	B565_0977	HMPREF1168_03913	HMPREF1170_03500	HMPREF1167_00929	HMPREF1169_02710	C1g0284
anthranilate synthase component II		ASA_1133	IYQ_14807	AHA_3181	HMPREF1171_00283	AcavA_010100008337	B565_0978	HMPREF1168_03912	HMPREF1170_03499	HMPREF1167_00928	HMPREF1169_02709	C1g0285
acetylornithine aminotransferase		ASA_1134	IYQ_14802	AHA_3180	HMPREF1171_00284	AcavA_010100008342	B565_0979	HMPREF1168_03911	HMPREF1170_03498	HMPREF1167_00927	HMPREF1169_02708	C1g0286
arginine N-succinyltransferase, beta subunit		ASA_1135	IYQ_14797	AHA_3179	HMPREF1171_00285	AcavA_010100008347	B565_0980	HMPREF1168_03910	HMPREF1170_03497	HMPREF1167_00926	HMPREF1169_02707	C1g0287
succinylglutamic semialdehyde dehydrogenase		ASA_1136	IYQ_14792	AHA_3178	HMPREF1171_00286	AcavA_010100008352	B565_0981	HMPREF1168_03909	HMPREF1170_03496	HMPREF1167_00925	HMPREF1169_02705, HMPREF1169_02706	C1g0288
conserved hypothetical protein		ASA_1137	IYQ_14787	AHA_3177	HMPREF1171_00287	AcavA_010100008357	B565_0982	HMPREF1168_03908	HMPREF1170_03495	HMPREF1167_00924	HMPREF1169_02704	C1g0289
hypothetical		/	/	/	/	/	B565_0983	HMPREF1168_01860	HMPREF1170_03494	HMPREF1167_00923	HMPREF1169_02703	/	/
hypothetical		/	/	/	/	AcavA_010100008362	/	/	/	/	/	/	/
predicted phosphatase/hydrolase, CbbY family		ASA_1138	IYQ_14782	AHA_3176	HMPREF1171_00288	AcavA_010100008367	B565_0984	HMPREF1168_01861	HMPREF1170_03493	HMPREF1167_00922	HMPREF1169_02702	C1g0290
drug resistance transporter, EmrB/QacA family		ASA_1139	IYQ_14777	AHA_3175	HMPREF1171_00289	potential frameshift	B565_0985	HMPREF1168_01862	HMPREF1170_03492	HMPREF1167_00921	HMPREF1169_02701	C1g0291	Photobacterium damselae subsp. damselae CIP 102761	ZP_06157357.1
pyruvate ferrodoxin/flavodoxin oxidoreductase		ASA_1140	IYQ_14772	AHA_3174	HMPREF1171_00290, HMPREF1171_00291	/	B565_0986	/	HMPREF1170_03491	HMPREF1167_00920	HMPREF1169_02700	C1g0292	Enterobacteriaceae bacterium 9_2_54FAA	ZP_07950413.1
major antigenic peptide PEB3, accessory colonization factor AcfC		/	/	/	HMPREF1171_00292	/	/	/	/	/	/	C1g0293	Campylobacter lari	BAJ52758.1
hypothetical, 341 aa		/	/	/	HMPREF1171_00293	/	/	/	/	/	/	C1g0294	Bradyrhizobium sp. WSM1253	Bra1253DRAFT_00317
hypothetical, 105 aa		/	/	/	HMPREF1171_00294	/	/	/	/	/	/	C1g0295	Serratia odorifera DSM 4582	ZP_06641646.1
Transcriptional regulator		/	/	/	HMPREF1171_00295	/	/	/	/	/	/	C1g0296	Pectobacterium wasabiae CFBP 3304	EJS93003.1
hypothetical		/	/	/	/	/	/	/	/	/	/	C1g0297	Shewanella baltica OS117	YP_006035450.1
hypothetical		/	/	/	/	/	/	/	/	/	/	C1g0298	Shewanella baltica OS117	YP_006035449.1
putative MFS transporter		ASA_1141	IYQ_14767	/	HMPREF1171_00296	/	/	/	/	/	/	/	Shewanella baltica OS117	YP_001556781.1
ABC-type transporter, ATP-binding protein		ASA_1142	IYQ_14762	/	HMPREF1171_00297	/	/	/	/	/	/	C1g0299	Vibrio vulnificus MO6-24/O	VVMO6_04409
hypothetical		/	IYQ_14757	/	/	/	/	/	/	/	/	C1g0300
hypothetical		ASA_1143	IYQ_14752	AHA_3173	HMPREF1171_00298	/	/	/	/	/	/	C1g0301	Vibrio cholerae HE48	VCHE48_2978
hypothetical		/	IYQ_14747	/	/	/	/	/	/	/	/	/	/
glucan 1,6-alpha-glucosidase		ASA_1144	IYQ_14742	AHA_3172	HMPREF1171_00299	AcavA_010100018565	B565_0987	HMPREF1168_01863	HMPREF1170_03490	HMPREF1167_00919	HMPREF1169_02699	C1g0302	Blautia hydrogenotrophica	RUMHYD_02237
hypothetical		ASA_1145	IYQ_14737	AHA_3171	HMPREF1171_00300	AcavA_010100008382	B565_0988	HMPREF1168_01864	HMPREF1170_03489	HMPREF1167_00918	HMPREF1169_02698	C1g0303
Molecular chaperone, hsp70 family		ASA_1146	IYQ_14732	/	HMPREF1171_00301	/	/	/	/	HMPREF1167_00917	/	/	Vibrio rotiferianus DAT722	ZP_08910932.1
hypothetical		ASA_1147	IYQ_14727	/	HMPREF1171_00302	/	/	/	/	HMPREF1167_00916	/	/	Vibrio rotiferianus DAT722	ZP_08910930.1|
hypothetical	frameshift due to 14 bp deletion	ASA_1148	IYQ_14722	/	HMPREF1171_00303	/	/	/	/	HMPREF1167_00915	/	/	Pectobacterium wasabiae WPP163	Pecwa_4473
hypothetical		/	IYQ_14717	/	/	/	/	/	/	/	/	/	/
lipase, GDXG family		ASA_1149	IYQ_14712	/	/	AcavA_010100008387	B565_0989	/	/	HMPREF1167_00914	HMPREF1169_02697	/	/
hypothetical		ASA_1150	IYQ_14707	AHA_3170	HMPREF1171_00304	AcavA_010100008392	B565_0990	HMPREF1168_01865	HMPREF1170_03488	HMPREF1167_00913	HMPREF1169_02696	C1g0304
cyclic nucleotide binding protein		ASA_1151	IYQ_14702	AHA_3169	HMPREF1171_00305	/	B565_0991	HMPREF1168_01866	HMPREF1170_03487	HMPREF1167_00912	HMPREF1169_02695	C1g0305	Vibrio harveyi 1DA3	ZP_06175525.1
uridine phosphorylase	homologue to ASA_2901	ASA_1152	IYQ_14697	AHA_3168 , AHA_1464	HMPREF1171_00306	AcavA_010100009413	B565_0992, B565_2721	HMPREF1168_01867	HMPREF1170_03486	HMPREF1167_00911	HMPREF1169_02694	C1g0306	Vibrio mimicus VM223	ZP_06032500.1
nicotinamide mononucleotide transporter		ASA_1153	IYQ_14692	AHA_3167	HMPREF1171_00307	/	B565_0993	HMPREF1168_01868	HMPREF1170_03485	HMPREF1167_00910	HMPREF1169_02693	C1g0307	Vibrio cholerae 2740-80	ZP_01676622.1
probable sodium:sulfate symporter		ASA_1154	IYQ_14687	AHA_3166	HMPREF1171_00308	AcavA_010100008397	B565_0994	HMPREF1168_01869	HMPREF1170_03484	HMPREF1167_00909	HMPREF1169_02692	C1g0308
tRNA-Leu		ASA_1155	IYQ_t14948	AHA_3165	HMPREF1171_04457	AcavA_010100t08464	B565_t027	HMPREF1168_04156	?	?	?	?
tRNA-Met		ASA_1156	IYQ_t14946	AHA_3164	HMPREF1171_04458	AcavA_010100t08466	B565_t028	HMPREF1168_04157	?	?	?	?
tRNA-Gln		ASA_1157	IYQ_t14944	AHA_3163	?	AcavA_010100t08468	B565_t029	?	?	?	?	?
tRNA-Met		ASA_1158	IYQ_t14942	AHA_3162	?	AcavA_010100t08470	/	?	?	?	?	?
tRNA-Gln		ASA_1159	IYQ_t14940	AHA_3161	?	AcavA_010100t08472	/	?	?	?	?	?
tRNA-Gln		ASA_1160	IYQ_t14938	AHA_3160	HMPREF1171_04459	AcavA_010100t08474	B565_t030	?	?	?	?	?
tRNA-Gln		ASA_1161	IYQ_t14936	AHA_3159	HMPREF1171_04460	/	B565_t031	?	?	?	?	?
tRNA-Met		ASA_1162	IYQ_t14934	AHA_3158	HMPREF1171_04461	AcavA_010100t08476	B565_t032	HMPREF1168_04158	?	?	?	?
integrase, tyrosine recombinase XerC		ASA_1163	IYQ_14682	/	/	/	/	/	/	/	/	/	/
IS3-family transposase, ISAS7		ASA_1164		/	/	/	/	/	/	/	/	/
IS3-family transposase, ISAS7		ASA_1165		/	/	/	/	/	/	/	/	/
hypothetical		/	IYQ_14675	/	/	/	/	/	/	/	/	/	/
hypothetical		ASA_1166	IYQ_14670	/	/	/	/	/	/	/	/	/	/
predicted GTPase		ASA_1167	IYQ_14665	AHA_3157	HMPREF1171_00309	AcavA_010100008402	B565_0995	HMPREF1168_01870	HMPREF1170_03483	HMPREF1167_00908	HMPREF1169_02691	C1g0309
peptidyl-tRNA hydrolase		ASA_1168	IYQ_14660	AHA_3156	HMPREF1171_00310	AcavA_010100008407	B565_0996	HMPREF1168_01871	HMPREF1170_03482	HMPREF1167_00907	HMPREF1169_02690	C1g0310
5'-nucleotidase/2',3'-cyclic phosphodiesterase	homologue to ASA_3291, ASA_2369	ASA_1169	IYQ_14655	AHA_3155, AHA_1008, AHA_1916	HMPREF1171_00311	AcavA_010100011696, AcavA_010100005389	B565_0997, B565_1736, B565_3205	HMPREF1168_01872	HMPREF1170_03481	HMPREF1167_00906	HMPREF1169_02689	C1g0311
phosphoribosylpyrophosphate synthetase		ASA_1170	IYQ_14650	AHA_3154	HMPREF1171_00312	AcavA_010100008412	B565_0998	HMPREF1168_01873	HMPREF1170_03480	HMPREF1167_00905	HMPREF1169_02688	C1g0312
hypothetical		/	/	/	/	/	/	/	/	/	/	C1g0313	Haemophilus influenzae 22.1-21	CGSHi22121_01995
tRNA-Gln		ASA_1171	IYQ_t14682	AHA_3153	HMPREF1171_04462	AcavA_010100t08478	B565_t033	?	?	?	?	?
4-diphosphocytidyl-2C-methyl-D-erythritolkinase		ASA_1172	IYQ_14645	AHA_3152	HMPREF1171_00313	AcavA_010100008417	B565_0999	HMPREF1168_01874	HMPREF1170_03479	HMPREF1167_00904	HMPREF1169_02687	C1g0314
Outer-membrane lipoprotein LolB		ASA_1173	IYQ_14640	AHA_3151	HMPREF1171_00314	AcavA_010100008422	B565_1000	HMPREF1168_01875	HMPREF1170_03478	HMPREF1167_00903	HMPREF1169_02686	C1g0315
Glutamyl-tRNA reductase		ASA_1174	IYQ_14630, IYQ_14635	AHA_3150	HMPREF1171_00315	AcavA_010100008427	B565_1001	HMPREF1168_01876	HMPREF1170_03477	HMPREF1167_00902	HMPREF1169_02685	C1g0316
Protein chain release factor A		ASA_1175	IYQ_14625	AHA_3149	HMPREF1171_00316	AcavA_010100008432	B565_1002	HMPREF1168_01877	HMPREF1170_03476	HMPREF1167_00901	HMPREF1169_02684	C1g0317
Protein-glutamine N-methyltransferase HemK		ASA_1176	IYQ_14620	AHA_3148	HMPREF1171_00317	AcavA_010100008437	B565_1003	HMPREF1168_01878	HMPREF1170_03475	HMPREF1167_00900	HMPREF1169_02683	C1g0318
transcriptional regulator		ASA_1177	IYQ_14615	AHA_3147	HMPREF1171_00318	AcavA_010100008442	B565_1004	HMPREF1168_01879	HMPREF1170_03474	HMPREF1167_00899	HMPREF1169_02682	C1g0319
Transglutaminase-like superfamily	frameshift due to 14 bp insertion	ASA_1178	/	AHA_3146	HMPREF1171_00319	AcavA_010100008447	B565_1005	HMPREF1168_01880	HMPREF1170_03473	HMPREF1167_00898	HMPREF1169_02681	C1g0320
hypothetical		/	IYQ_14600	/	/	/	/	/	/	/	/	/	/
3-deoxy-D-manno-octulosonic acid (KDO) 8-phosphate synthase		ASA_1179	IYQ_14595	AHA_3145	HMPREF1171_00320	AcavA_010100008452	B565_1006	HMPREF1168_01881	HMPREF1170_03472	HMPREF1167_00897	HMPREF1169_02680	C1g0321
DAACS family C4-dicarboxylate symporter		ASA_1180	IYQ_14590	AHA_3144	HMPREF1171_00321	AcavA_010100008457	B565_1007	/	HMPREF1170_03471	/	HMPREF1169_02679	C1g0322
autonomous glycyl radical cofactor		ASA_1181	IYQ_14585	AHA_3143	HMPREF1171_00322	AcavA_010100008478	B565_1008	HMPREF1168_01882	HMPREF1170_03470	HMPREF1167_00896	HMPREF1169_02678	C1g0323
hypothetical		/	/	/	/	/	/	/	/	/	/	C1g0324	/
hypothetical		/	/	/	/	/	/	/	/	/	/	C1g0325	/
amino acid ABC transporter substrate-binding protein		/	/	/	/	/	B565_1009	HMPREF1168_01883	HMPREF1170_03469, HMPREF1170_03468	HMPREF1167_00895	HMPREF1169_02677	/	Hahella chejuensis KCTC 2396	HCH_06097
IS630, ISAS4	intact, intergenic	ASA_1182	?	/	/	/	/	/	/	/	/	/
hypothetical		/	IYQ_14578	/	/	/	/	/	/	/	/	/	/
uracil-DNA glycosylase		ASA_1183	IYQ_14573	AHA_3142	HMPREF1171_00323	AcavA_010100008483	B565_1010	HMPREF1168_01884	HMPREF1170_03467	HMPREF1167_00894	HMPREF1169_02676	C1g0326
Hemerythrin HHE cation binding domain subfamily		ASA_1184	IYQ_14568	AHA_3141	HMPREF1171_00324	AcavA_010100008488	B565_1011	HMPREF1168_01885	HMPREF1170_03466	HMPREF1167_00893	HMPREF1169_02675	C1g0327
hypothetical		ASA_1185	IYQ_14563	/	HMPREF1171_00325	AcavA_010100008493	B565_3038	HMPREF1168_01838	HMPREF1170_01409	HMPREF1167_02758	HMPREF1169_00661	C1g0328	Shewanella piezotolerans WP3	swp_3743
transaldolase B		ASA_1186	IYQ_14558	AHA_3140	HMPREF1171_00326	AcavA_010100008498	B565_3037	HMPREF1168_01839	HMPREF1170_01410	HMPREF1167_02757	HMPREF1169_00662	C1g0329
sodium/alanine symporter		ASA_1187	IYQ_14553	AHA_3139	HMPREF1171_00327	AcavA_010100008503	B565_3036	HMPREF1168_01840	HMPREF1170_01411	HMPREF1167_02756	HMPREF1169_00663	C1g0330
transglutaminase family protein		ASA_1188	IYQ_14548	AHA_3138	HMPREF1171_00328	/	B565_3035	HMPREF1168_01841	HMPREF1170_01412	HMPREF1167_02755	HMPREF1169_00664	C1g0331	Shewanella loihica PV-4	Shew_2128
hypothetical		ASA_1189	IYQ_14543	AHA_3137	HMPREF1171_00329	/	B565_3034	HMPREF1168_01842	HMPREF1170_01413	HMPREF1167_02754	HMPREF1169_00665	C1g0332	Pseudomonas syringae pv. glycinea	PsgB076_10025
MoxR ATPase family		ASA_1190	IYQ_14538	AHA_3136	HMPREF1171_00330	/	B565_3033	HMPREF1168_01843	HMPREF1170_01414	HMPREF1167_02753	HMPREF1169_00666	C1g0333	Shewanella baltica OS185	Shew185_2051
beta-lactamase class C		ASA_1191	IYQ_14533	AHA_3135	HMPREF1171_00331	AcavA_010100008508	/	/	/	/	/	C1g0334	Klebsiella pneumoniae	CAG28256.1
IS3 family transposase	homologous to ASA_0534	/	/	/	HMPREF1171_00332, HMPREF1171_00333	/	/	/	/	/	/	/
hypothetical		/	/	/	HMPREF1171_00334	/	/	/	/	/	/	/	/
P2-like phage integrase		/	/	/	HMPREF1171_00335	/	/	/	/	homologue to HMPREF1167_01937	HMPREF1169_01762	/	Yersinia enterocolitica subsp. enterocolitica 8081	P_001005978.1
hypothetical	homology to ASA_2564	/	homology to IYQ_01767	AHA_3134, AHA_2555	/	/	homology to B565_0087, B565_2031	/	/	/	/	/
multidrug efflux system protein MdtL		ASA_1192	IYQ_14528	AHA_2243	/	AcavA_010100008513	B565_3032	HMPREF1168_01844	HMPREF1170_01415	HMPREF1167_02752	HMPREF1169_00667	/
transcriptional regulator, LysR family		ASA_1193	IYQ_14523	AHA_3133, AHA_2244	/	AcavA_010100008513	B565_3031	HMPREF1168_01845	HMPREF1170_01416	HMPREF1167_02751	HMPREF1169_00668	/
Bor protein lambdoid prophage DLP12-like protein		/	/	/	/	/	/	HMPREF1168_01846	/	/	/	/	Escherichia coli H299	ZP_08382586.1
hypothetical	homology to ASA_2564	/	homology to IYQ_01767	homology to AHA_3134, AHA_2555	/		homology to B565_0087, B565_2031	HMPREF1168_01847, homology to HMPREF1168_00985	homology to HMPREF1170_00357	homology to HMPREF1167_03912	homology to HMPREF1169_03591	/
HTH-type transcriptional regulator YidZ	homologuous to ASA_1193	/	homologuous to IYQ_14523	homologuous to AHA_3133, AHA_2244	/	homologuous to AcavA_010100008513	homologuous to B565_3031	HMPREF1168_01848, homologuous to HMPREF1168_01845	homologuous to HMPREF1170_01416	homologuous to HMPREF1167_02751	homologuous to HMPREF1169_00668	/
inner membrane transporter YhiP		/	/	AHA_3132	HMPREF1171_02278	/	B565_3030	HMPREF1168_01849	HMPREF1170_01417	HMPREF1167_02750	HMPREF1169_00669	C1g0335	Salmonella enterica subsp. enterica serovar Schwarzengrund str. SL480	ZP_02660247.1
Holliday junction resolvase-like protein		ASA_1194	IYQ_14518	AHA_3131	HMPREF1171_02277	AcavA_010100008518	B565_3029	HMPREF1168_01850	HMPREF1170_01418	HMPREF1167_02749	HMPREF1169_00670	C1g0336	Klebsiella pneumoniae	pK29_p111
hypothetical		ASA_1195	IYQ_14513	AHA_3130	HMPREF1171_02276	AcavA_010100008523	B565_3028	HMPREF1168_01851	HMPREF1170_01419	HMPREF1167_02748	HMPREF1169_00671	C1g0337	Klebsiella pneumoniae	pK29_p113
methyl-accepting chemotaxis sensory transducer	frameshift due to 1 bp insertion	ASA_1196	potential frameshift	AHA_3129, AHA_3197, AHA_1602	HMPREF1171_02275	/	homology to B565_1366, B565_0961, B565_2075	/	/	/	/	C1g0338	Shewanella amazonensis SB2B	Sama_2607
glutathione synthetase gshB		ASA_1197	IYQ_14498	AHA_3128	HMPREF1171_02274	AcavA_010100008528	B565_3027	HMPREF1168_01852	HMPREF1170_01420	HMPREF1167_02747	HMPREF1169_00672	C1g0339
hypothetical	frameshift due to 2 bp deletion	ASA_1198	IYQ_14493	AHA_3127	HMPREF1171_02273	AcavA_010100008533	B565_3026	HMPREF1168_01853	HMPREF1170_01421	HMPREF1167_02746	HMPREF1169_00673	C1g0340
extracellular desoxyribonuclease		ASA_1199	IYQ_14488	AHA_3126	HMPREF1171_02272	AcavA_010100008538	B565_3025	HMPREF1168_01854	HMPREF1170_01422	HMPREF1167_02745	HMPREF1169_00674	C1g0341
SprT protein		ASA_1200	IYQ_14483	AHA_3125	HMPREF1171_02271	AcavA_010100008543	B565_3024	HMPREF1168_01855	HMPREF1170_01423	HMPREF1167_02744	HMPREF1169_00675	C1g0342
S-adenosylmethionine synthase metK		ASA_1201	IYQ_14478	AHA_3124	HMPREF1171_02270	AcavA_010100008548	B565_3023	HMPREF1168_01856	HMPREF1170_01424	HMPREF1167_02743	HMPREF1169_00676	C1g0343
transketolase 1		ASA_1202	IYQ_14473	AHA_3123	HMPREF1171_02269	AcavA_010100008553	B565_3022	HMPREF1168_01857	HMPREF1170_01425	HMPREF1167_02742	HMPREF1169_00677	C1g0344
hypothetical		/	/	/	/	/	/	/	HMPREF1170_01426	/	/	/	Vibrio sp. MED222	MED222_14315
hypothetical		/	/	/	/	/	/	HMPREF1168_01858	/	/	/	/	Pseudomonas extremaustralis 14-3 substr. 14-3b	Pext1s1_30086
putative transposase		/	/	/	/	AcavA_010100008558	/	/	/	/	/	/	Shewanella benthica KT99	KT99_17685
hemolysin expression modulating family protein, oriC-binding nucleoid-associated protein		/	/	/	/	AcavA_010100008563	/	/	/	/	/	/	Serratia odorifera 4Rx13	SOD_c00400
bacteriocin production protein		/	/	/	/	AcavA_010100008568	/	/	/	/	/	/	Alteromonas macleodii 'Deep ecotype'	MADE_1011880
hypothetical		/	/	/	/	AcavA_010100008573	/	/	/	/	/	/	/
hypothetical		/	/	/	/	AcavA_010100008578	/	/	/	/	/	/	Vibrio vulnificus MO6-24/O	VVMO6_01596
hypothetical, KilA-N domain family		/	/	/	/	AcavA_010100008583	/	homology to HMPREF1168_01789	/	/	/	/	Vibrio cholerae V51	ZP_04918528.1
hypothetical, 50S ribosomal protein L21		/	/	/	/	AcavA_010100008588	/	/	/	/	/	/	Bifidobacterium breve DSM 20213	ZP_06596482.1
phage single-stranded DNA-binding protein		/	/	/	/	AcavA_010100008593	/	/	/	/	/	/	Vibrio vulnificus MO6-24/O	VVMO6_03551
hypothetical		ASA_1203	IYQ_14468	/	HMPREF1171_02268	AcavA_010100008608	/	/	/	/	/	C1g0345	Vibrio sp. Ex25	VEA_003197
LysR family transcriptional regulator		/	/	/	/	/	/	/	HMPREF1170_01428	/	/	/	Ralstonia eutropha JMP134	Reut_C6141
helicase subunit of the DNA excision repair complex		/	/	/	/	/	/	/	/	HMPREF1167_02741	/	/	Burkholderia pseudomallei 9	Bpseu9_40180
hypothetical, endoribonuclease L-PSP		ASA_1204	IYQ_14463	AHA_3122	HMPREF1171_02267	AcavA_010100008598	B565_3021	HMPREF1168_01859	HMPREF1170_01431	HMPREF1167_02740	HMPREF1169_00678	C1g0346
hypothetical		/	/	AHA_3121	/	/	/	/	/	/	/	/	/
LuxR family transcriptional regulatory, chaperone HchA-associated		/	/	/	/	/	/	/	HMPREF1170_01430	/	/	/	Comamonas testosteroni ATCC 11996	EHN65877.1
chaperone protein HchA		/	/	AHA_3120	/	/	/	/	HMPREF1170_01429	/	/	/	Pseudomonas aeruginosa PAO1	PA1135
hypothetical		/	/	/	/	AcavA_010100008603	B565_3020	/	HMPREF1170_01432	HMPREF1167_02739	HMPREF1169_00679	/	/
anhydro-N-acetylmuramic acid kinase		ASA_1205	IYQ_14458	AHA_3119	HMPREF1171_02266	AcavA_010100008613	B565_3019	HMPREF1168_03907	HMPREF1170_01433	HMPREF1167_02738	HMPREF1169_00680	C1g0347
cell wall endopeptidase, M23/M37 family		ASA_1206	IYQ_14453	AHA_3118	HMPREF1171_02265	AcavA_010100008618	B565_3018	HMPREF1168_03906	HMPREF1170_01434	HMPREF1167_02737	HMPREF1169_00681	C1g0348
tyrosyl-tRNA synthetase		ASA_1207	IYQ_14448	AHA_3117	HMPREF1171_02264	AcavA_010100008623	B565_3017	HMPREF1168_03905	HMPREF1170_01435	HMPREF1167_02736	HMPREF1169_00682	C1g0349
conserved hypothetical transmembrane protein		ASA_1208	IYQ_14443	AHA_1216	HMPREF1171_02306	AcavA_010100006314	B565_2990	HMPREF1168_03880	HMPREF1170_01461	HMPREF1167_02709	HMPREF1169_00708	C12g0082
GtrA family integral membrane protein		ASA_1209	IYQ_14438	AHA_1217	HMPREF1171_02305	AcavA_010100006319	B565_2989	HMPREF1168_03879	HMPREF1170_01462	HMPREF1167_02708	HMPREF1169_00709	C12g0081
Glycosyl transferase, family 2		ASA_1210	IYQ_14433	AHA_1218	HMPREF1171_02304	AcavA_010100006324	B565_2988	HMPREF1168_03878	HMPREF1170_01463	HMPREF1167_02707	HMPREF1169_00710	C12g0080
hypothetical		ASA_1211	IYQ_14428	AHA_1219	HMPREF1171_02303	AcavA_010100006329	B565_2987	HMPREF1168_03877	HMPREF1170_01464	HMPREF1167_02706	HMPREF1169_00711	C12g0079
hypothetical		/	/	AHA_1220	/	/	/	/	/	/	/	/	/
ABC-type amino acid transporter, periplasmic-binding protein		ASA_1212	potential frameshift	AHA_1221	HMPREF1171_02302	AcavA_010100006334	B565_2986	HMPREF1168_03876	HMPREF1170_01465	HMPREF1167_02705	HMPREF1169_00712	C12g0078
cell wall degradation protein, ErfK/YbiS/YcfS/YnhG family protein		ASA_1213	IYQ_14413	AHA_1222	HMPREF1171_02301	AcavA_010100006339	B565_2985	HMPREF1168_03875	HMPREF1170_01466	HMPREF1167_02704	HMPREF1169_00713	C12g0077
M15 family non-peptidase		ASA_1214	IYQ_14408	AHA_1223	HMPREF1171_02300	AcavA_010100006344	B565_2984	HMPREF1168_03874	HMPREF1170_01467	HMPREF1167_02703	HMPREF1169_00714	C12g0076
hypothetical		ASA_1215	IYQ_14403	AHA_1224	HMPREF1171_02299	AcavA_010100006349	B565_2983	HMPREF1168_03873	HMPREF1170_01468	HMPREF1167_02702	HMPREF1169_00715	C12g0075
hypothetical		ASA_1216	IYQ_14398	AHA_1225	HMPREF1171_02298	AcavA_010100006354	B565_2982	HMPREF1168_03872	HMPREF1170_01469	HMPREF1167_02701	HMPREF1169_00716	C12g0074
cysteine biosynthesis protein CysZ		ASA_1217	IYQ_14393	AHA_1226	HMPREF1171_02297	AcavA_010100006359	B565_2981	HMPREF1168_03871	HMPREF1170_01470	HMPREF1167_02700	HMPREF1169_00717	C12g0073
chromosome segregation protein SMC		ASA_1218	IYQ_14388	AHA_1227	HMPREF1171_02296	AcavA_010100006364	B565_2980	HMPREF1168_03870	HMPREF1170_01471	HMPREF1167_02699	HMPREF1169_00718	C12g0072
cell division protein ZipA		ASA_1219	IYQ_14383	AHA_1228	HMPREF1171_02295	AcavA_010100006369	B565_2979	HMPREF1168_03869	HMPREF1170_01472	HMPREF1167_02698	HMPREF1169_00719	C12g0071
NAD-dependent DNA ligase		ASA_1220	IYQ_14378	AHA_1229	HMPREF1171_02294	AcavA_010100006374	B565_2978	HMPREF1168_03868	HMPREF1170_01473	HMPREF1167_02697	HMPREF1169_00720	C12g0069 (fragment), C12g0070 (fragment)
hypothetical		/	/	/	/	/	B565_2977	/	/	/	/	C12g0068	Opitutaceae bacterium TAV1	ObacTA_00844
ISDvu4, transposase	homologue to ASA_3081	/	homologue to IYQ_06263	/	/	/	/	/	/	/	/	C12g0067
sugar ABC transporter ATPase		ASA_1221	IYQ_14373	AHA_1230	HMPREF1171_02293	AcavA_010100006379	B565_2976	HMPREF1168_01886	HMPREF1170_01474	HMPREF1167_02696	HMPREF1169_00721	C12g0066
anaerobic ribonucleoside-triphosphate reductase		ASA_1222	IYQ_14368	AHA_1231	HMPREF1171_02292	AcavA_010100006384	B565_2975	HMPREF1168_01887	HMPREF1170_01475	HMPREF1167_02695	HMPREF1169_00722	C12g0065
hypothetical		ASA_1223	IYQ_14363	/	/	/	/	HMPREF1168_01888	/	/	/	/	/
anaerobic ribonucleotide reductase activating protein		ASA_1224	IYQ_14358	AHA_1232	HMPREF1171_02291	AcavA_010100006389	B565_2974	HMPREF1168_01889	HMPREF1170_01476	HMPREF1167_02694	HMPREF1169_00723	C12g0064
hypothetical		ASA_1225	IYQ_14353	AHA_1233	HMPREF1171_02290	AcavA_010100006394	B565_2973	HMPREF1168_01890	HMPREF1170_01477	HMPREF1167_02693	HMPREF1169_00724	C12g0063
IS3 family transposase A		/	/	/	/	/	homologous to B565_1867	/	/	HMPREF1167_02692	/	/
IS3 family transposase B		/	/	/	/	/	homologous to B565_1866	/	/	HMPREF1167_02691	/	/
hypothetical		/	/	AHA_1234	HMPREF1171_02289	AcavA_010100006399	B565_2972	HMPREF1168_01891	HMPREF1170_01478	HMPREF1167_02690	HMPREF1169_00725	C12g0062	Vibrio parahaemolyticus RIMD 2210633	VP1819
hypothetical, Membrane-bound lysozyme-inhibitor of c-type lysozyme		ASA_1226	IYQ_14348	AHA_1235	HMPREF1171_02288	AcavA_010100006404	B565_2971	HMPREF1168_01892	HMPREF1170_01479	HMPREF1167_02689	HMPREF1169_00726	C12g0061
ABC-type amino acid transporter, periplasmic binding protein		ASA_1227	IYQ_14343	AHA_1236	HMPREF1171_02287	/	B565_2970	HMPREF1168_01893	HMPREF1170_01480	HMPREF1167_02688	HMPREF1169_00727	C12g0060	Shewanella oneidensis MR-1	SO_0056
hypothetical		/	/	AHA_1237	/	/	/	/	/	/	/	/	/
major facilitator superfamily permease		ASA_1228	IYQ_14338	AHA_1238	HMPREF1171_02286	AcavA_010100006409	B565_2969	HMPREF1168_01894	HMPREF1170_01481	HMPREF1167_02687	HMPREF1169_00728	C12g0058 (fragment), C12g0059 (fragment)
HlyD family secretion protein		ASA_1229	IYQ_14333	AHA_1239	HMPREF1171_02285	AcavA_010100006414	B565_2968	HMPREF1168_01895	HMPREF1170_01482	HMPREF1167_02686	HMPREF1169_00729	C12g0057
transcriptional regulator, MarR family		ASA_1230	IYQ_14328	AHA_1240	HMPREF1171_02284	AcavA_010100006419	B565_2967	HMPREF1168_01896	HMPREF1170_01483	HMPREF1167_02685	HMPREF1169_00730	C12g0056
hypothetical		/	IYQ_14323	/	/	/	/	/	/	/	/	/	/
hypothetical		/	IYQ_14318	/	/	/	/	/	/	/	/	/	/
hypothetical		ASA_1231	?	AHA_1241	HMPREF1171_02283	/	B565_2966	/	/	/	/	C12g0055	/
sodium:citrate symporter	frameshift due to 8 bp duplication	ASA_1232	potential frameshift	AHA_1242	HMPREF1171_02282	/	B565_2965	HMPREF1168_01897	HMPREF1170_01484	HMPREF1167_02684	HMPREF1169_00731	C12g0054	Vibrio metschnikovii CIP 69.14	ZP_05881644.1
NAD-dependent malic enzyme		ASA_1233	IYQ_14303	AHA_1243	HMPREF1171_02281	AcavA_010100006614	B565_2964	HMPREF1168_01898	HMPREF1170_01485	HMPREF1167_02683	HMPREF1169_00732	C12g0053
two-component system sensor histidine kinase		ASA_1234	IYQ_14298	AHA_1244	HMPREF1171_02280	AcavA_010100006424	B565_2963	HMPREF1168_01899	HMPREF1170_01486	HMPREF1167_02682	HMPREF1169_00733	C12g0052
two-component system response regulator		ASA_1235	IYQ_14293	AHA_1245	HMPREF1171_02279	AcavA_010100006429	B565_2962	HMPREF1168_01900	HMPREF1170_01487	HMPREF1167_02681	HMPREF1169_00734	C12g0051
aldo/keto reductase		/	IYQ_14283	/	/	AcavA_010100006439	/	/	/	/	/	/	Delftia acidovorans SPH-1	Daci_1149
carboxymuconolactone decarboxylase family protein		/	/	/	/	AcavA_010100006444	/	/	/	/	/	/	Silicibacter sp. TrichCH4B	ZP_05742435.1
drug/metabolite exporter family protein		/	/	AHA_1246	HMPREF1171_00336	AcavA_010100006449	B565_2961	HMPREF1168_01901	HMPREF1170_01488	HMPREF1167_02680	HMPREF1169_00735	C12g0050	Ralstonia sp. 5_2_56FAA	HMPREF0989_00291
AraC family transcriptional regulator		/	/	AHA_1247	HMPREF1171_00337	AcavA_010100006454	B565_2960	HMPREF1168_01902	HMPREF1170_01489	HMPREF1167_02679	HMPREF1169_00736	/	Pseudogulbenkiania ferrooxidans 2002	ZP_03699021.1
aldehyde dehydrogenase		/	/	AHA_1248	HMPREF1171_00338	AcavA_010100006459	B565_2959	HMPREF1168_01903	HMPREF1170_01490	/	HMPREF1169_00737	C12g0049	Shewanella loihica PV-4	Shew_3574
acetoin catabolism regulatory protein		/	IYQ_14278	AHA_1249	HMPREF1171_00339	AcavA_010100006464	B565_2958	HMPREF1168_01904	HMPREF1170_01491	/	HMPREF1169_00738	C12g0048	Oceanimonas sp. GK1	GU3_08780
glutaryl-CoA dehydrogenase		/	/	AHA_1250	HMPREF1171_00340	/	/	/	/	/	/	C12g0047	Hahella chejuensis KCTC 2396	HCH_06122
caib/baif family protein, L-carnitine dehydratase/bile acid-inducible protein F		/	/	AHA_1251	HMPREF1171_00341	/	/	/	/	/	/	C12g0046	Tistrella mobilis KA081020-065	TMO_b0548
transcriptional regulator, LysR family		ASA_1236	IYQ_14288	AHA_0743	/	AcavA_010100006434	/	/	/	/	/	/	Klebsiella pneumoniae 342	KPK_3258
hypothetical		ASA_1237	/	/	/	/	/	/	/	/	/	/	/
GGDEF domain protein		ASA_1238	IYQ_14268, IYQ_14273 (fragment)	/	/	AcavA_010100006469	/	/	/	HMPREF1167_02678	/	/	Photobacterium damselae subsp. damselae CIP 102761	ZP_06155291.1
lactoylglutathione lyase		ASA_1239	IYQ_14263	AHA_1252	HMPREF1171_00342	AcavA_010100006474	B565_2957	HMPREF1168_01905	HMPREF1170_01492	HMPREF1167_02677	HMPREF1169_00739	C12g0045
two-component system response regulator PhoB		ASA_1240	IYQ_14258	AHA_1253	HMPREF1171_00343	AcavA_010100006479	B565_2956	HMPREF1168_01906	HMPREF1170_01493	HMPREF1167_02676	HMPREF1169_00740	C12g0044
two-component system senor histidine kinase PhoR		ASA_1241	IYQ_14253	AHA_1254	HMPREF1171_00344	AcavA_010100006484	B565_2955	HMPREF1168_01907	HMPREF1170_01494	HMPREF1167_02675	HMPREF1169_00741	C12g0042 (fragment), C12g0043 (fragment)
phosphate-binding protein		ASA_1242	IYQ_14248	AHA_1255	HMPREF1171_00345	AcavA_010100006489	B565_2954	HMPREF1168_01908	HMPREF1170_01495	HMPREF1167_02674	HMPREF1169_00742	C12g0041
Zn-dependent protease with chaperone function		ASA_1243	IYQ_14243	AHA_1256	HMPREF1171_00346	AcavA_010100006494	B565_2953	HMPREF1168_01909	HMPREF1170_01496	HMPREF1167_02673	HMPREF1169_00743	C12g0040
GCN5-related N-acetyltransferase		ASA_1244	IYQ_14238	AHA_1257	HMPREF1171_00347	AcavA_010100006499	B565_2952	HMPREF1168_01910	HMPREF1170_01497	HMPREF1167_02672	HMPREF1169_00744	C12g0039
NAGC-like transcriptional regulator		ASA_1245	IYQ_14233	AHA_1258	HMPREF1171_00348	AcavA_010100006504	B565_2951	HMPREF1168_01911	HMPREF1170_01498	HMPREF1167_02671	HMPREF1169_00745	C12g0038
copper homeostasis protein CutC		ASA_1246	IYQ_14228	AHA_1259	HMPREF1171_00349	AcavA_010100006509	B565_2950	HMPREF1168_01912	HMPREF1170_01499	HMPREF1167_02670	HMPREF1169_00746	C12g0037
hypothetical	fragment ASA_1246	/	fragment IYQ_14228	AHA_1260, homologue to a fragment of AHA_1259	/	fragment AcavA_010100006509	fragment B565_2950	/	/	/	/	fragment C12g0037
FKBP-type peptidyl-prolyl cis-trans isomerase		ASA_1247	IYQ_14223	AHA_1261	HMPREF1171_00351	AcavA_010100006514	B565_2949	HMPREF1168_01913	HMPREF1170_01500	HMPREF1167_02669	HMPREF1169_00747	C12g0036
ABC-type transporter, ATP-binding protein		ASA_1248	IYQ_14218	AHA_1262	HMPREF1171_00352	AcavA_010100006519	/	/	/	/	/	C12g0035	Thiothrix nivea DSM 5205	ZP_10103179.1
ABC-type transporter, permease protein		ASA_1249	IYQ_14213	AHA_1263	HMPREF1171_00353	AcavA_010100006524	/	/	/	/	/	C12g0034	Pseudoalteromonas spongiae UST010723-006	ZP_10300292.1
hypothetical		ASA_1250	IYQ_14208	AHA_1264	HMPREF1171_00354	AcavA_010100006529	B565_2948	HMPREF1168_01914	HMPREF1170_01501	HMPREF1167_02668	HMPREF1169_00748	C12g0033
ABC-type amino acid transport/signal transduction systems, periplasmic component/domain		/	/	/	HMPREF1171_00355	AcavA_010100006534	/	/	/	/	/	C12g0032	Hahella chejuensis KCTC 2396	HCH_05807
amino acid ABC transporter permease		/	/	/	HMPREF1171_00356	AcavA_010100006539	/	/	/	/	/	C12g0031	Hahella chejuensis KCTC 2396	HCH_05808
amino acid ABC transporter permease		/	/	/	HMPREF1171_00357	AcavA_010100006544	/	/	/	/	/	C12g0030	Hahella chejuensis KCTC 2396	HCH_05809
ABC transporter-like protein		/	/	/	HMPREF1171_00358	AcavA_010100006549	/	/	/	/	/	C12g0029	Hahella chejuensis KCTC 2396	HCH_05810
hypothetical		ASA_1251	IYQ_14203	AHA_1265	HMPREF1171_00359	AcavA_010100006554	B565_2947	HMPREF1168_01915	HMPREF1170_01502	HMPREF1167_02667	HMPREF1169_00749	C12g0028
hypothetical		/	/	/	/	/	/	HMPREF1168_01916	/	/	/	/	/
NUDIX hydrolase		ASA_1252	IYQ_14198	AHA_1266	HMPREF1171_00360	AcavA_010100006559	B565_2946	HMPREF1168_01917	HMPREF1170_01503	HMPREF1167_02666	HMPREF1169_00750	C12g0027
anaerobic phenylacetate CoA ligase		ASA_1253	IYQ_14193	AHA_1267	HMPREF1171_00361	/	B565_2945	HMPREF1168_01918	HMPREF1170_01504	HMPREF1167_02665	HMPREF1169_00751	C12g0026	Bradyrhizobium sp. ORS 375	ZP_09424083.1
peroxiredoxin		ASA_1254	IYQ_14188	AHA_1268	HMPREF1171_00362	AcavA_010100006564	B565_2944	HMPREF1168_01919	HMPREF1170_01505	HMPREF1167_02664	HMPREF1169_00752	C12g0025
K+-dependent Na+/Ca+ exchanger related-protein		ASA_1255	IYQ_14183	AHA_1269	HMPREF1171_00363	AcavA_010100006569	B565_2943	HMPREF1168_01920	HMPREF1170_01506	HMPREF1167_02663	HMPREF1169_00753	C12g0024
ornithine decarboxylase		ASA_1256	IYQ_14178	AHA_1270	HMPREF1171_00364	AcavA_010100006574	B565_2942	HMPREF1168_01921	HMPREF1170_01507	HMPREF1167_02662	HMPREF1169_00754	C12g0023
hypothetical		/	IYQ_14173	/	/	/	/	HMPREF1168_01922	/	/	/	/	/
hypothetical		/	/	/	/	/	/	/	/	/	/	C12g0022	Burkholderia pseudomallei 1710b	homology to BURPS1710b_3714
sodium/alanine symporter		ASA_1257	IYQ_14168	AHA_1271	HMPREF1171_00365	AcavA_010100006579	B565_2941	HMPREF1168_01923	HMPREF1170_01508	HMPREF1167_02661	HMPREF1169_00755	C12g0021
DNA helicase-like protein		/	/	/	/	/	B565_2940	/	/	/	HMPREF1169_00756	/	Pseudomonas stutzeri ATCC 17588 = LMG 11199	PSTAB_3394
biotin/lipoate A/B protein ligase family		ASA_1258	IYQ_14163	AHA_1272	HMPREF1171_00366	AcavA_010100006584	B565_2939	HMPREF1168_01924	HMPREF1170_01509	HMPREF1167_02660	HMPREF1169_00757	C12g0020
xanthine/uracil permease family protein		ASA_1259	IYQ_14158	AHA_1273	HMPREF1171_00367	AcavA_010100006589	B565_2938	HMPREF1168_01925	HMPREF1170_01510	HMPREF1167_02659	HMPREF1169_00758	C12g0019
hypothetical		/	/	/	/	/	/	/	/	/	/	C12g0018	/
GGDEF domain protein		ASA_1260	IYQ_14153	AHA_1274	HMPREF1171_00368	AcavA_010100006594	B565_2937	HMPREF1168_01926	HMPREF1170_01511	HMPREF1167_02658	HMPREF1169_00759	C12g0017
hypothetical, protein YciN		ASA_1261	IYQ_14148	AHA_1275	HMPREF1171_00369	AcavA_010100006599	B565_2936	HMPREF1168_01927	HMPREF1170_01512	HMPREF1167_02657	HMPREF1169_00760	C12g0016
MATE efflux family protein		ASA_1262	IYQ_14143	AHA_1276	HMPREF1171_00370	AcavA_010100006604	B565_2935	HMPREF1168_01928	HMPREF1170_01513	HMPREF1167_02656	HMPREF1169_00761	C12g0015
transcriptional regulator, AraC family		ASA_1263	IYQ_14138	AHA_1277	HMPREF1171_00371	AcavA_010100006609	B565_2934	HMPREF1168_01929	HMPREF1170_01514	HMPREF1167_02655	HMPREF1169_00762	C12g0014
malate dehydrogenase (oxaloacetate-decarboxylating)		ASA_1264	IYQ_14133	AHA_1278	HMPREF1171_00372	AcavA_010100006614	B565_2933	HMPREF1168_01930	HMPREF1170_01515	HMPREF1167_02654	HMPREF1169_00763	C12g0013
outer membrane protein		ASA_1265	potential frameshift	AHA_1279	HMPREF1171_00373	AcavA_010100006619	B565_2932	HMPREF1168_01931	HMPREF1170_01516	HMPREF1167_02653	HMPREF1169_00764	C12g0012
outer membrane protein OmpAII		ASA_1266	IYQ_14118	AHA_1280	HMPREF1171_00374	AcavA_010100006624	B565_2931	HMPREF1168_01932	HMPREF1170_01517	HMPREF1167_02653	HMPREF1169_00765	C12g0011
IS3 family transposase B		/	/	/	/	/	homologous to B565_1866	/	/	HMPREF1167_02652	/	/
IS3 family transposase A		/	/	/	/	/	homologous to B565_1827	/	/	HMPREF1167_02651	/	/
outer membrane protein OmpA		ASA_1267	IYQ_14113	AHA_1281	HMPREF1171_00375	AcavA_010100006629	B565_2930	HMPREF1168_01933	HMPREF1170_01518	HMPREF1167_02650	HMPREF1169_00766	C12g0010
hypothetical		ASA_1268	IYQ_14108	AHA_1282	HMPREF1171_00376	AcavA_010100006634	B565_2929	HMPREF1168_01934	HMPREF1170_01519	HMPREF1167_02649	HMPREF1169_00767	C12g0009
transcriptional protein		ASA_1269	IYQ_14103	AHA_1283	HMPREF1171_00377	AcavA_010100006639	B565_2928	HMPREF1168_01935	HMPREF1170_01520	HMPREF1167_02648	HMPREF1169_00768	C12g0008
sodium-dependent symporter family protein		ASA_1270	IYQ_14098	AHA_1284	HMPREF1171_00378	AcavA_010100006644	/	HMPREF1168_01936	/	/	/	C12g0007	Chromobacterium violaceum ATCC 12472	CV_2380
Amino acid permease family protein		/	/	/	/	/	B565_2927	/	HMPREF1170_01521	HMPREF1167_02647	HMPREF1169_00769	/	Clostridium sporogenes PA 3679	EHN14683.1
alpha/beta hydrolase		ASA_1271	IYQ_14093	AHA_1285	HMPREF1171_00379	AcavA_010100006649	B565_2926	HMPREF1168_01937	HMPREF1170_01522	HMPREF1167_02646	HMPREF1169_00770	C12g0006
GGDEF domain protein		ASA_1272	IYQ_14088	AHA_1286	HMPREF1171_00380	AcavA_010100006654	B565_2925	HMPREF1168_01938	HMPREF1170_01523	HMPREF1167_02645	HMPREF1169_00771	C12g0005
HlyD family secretion protein		ASA_1273	IYQ_14083	AHA_1287	HMPREF1171_00381	AcavA_010100006659	B565_2924	HMPREF1168_01939	HMPREF1170_01524	HMPREF1167_02644	HMPREF1169_00772	C12g0004
multidrug resistance protein		ASA_1274	IYQ_14078	AHA_1288	HMPREF1171_00382	AcavA_010100006664	B565_2923	HMPREF1168_01940	HMPREF1170_01525	HMPREF1167_02643	HMPREF1169_00773	C12g0003
hypothetical		ASA_1275	IYQ_14073	AHA_1289	HMPREF1171_00383	/	B565_2383	HMPREF1168_02487	HMPREF1170_02030	HMPREF1167_00375	HMPREF1169_01285	C12g0002	Tolumonas auensis DSM 9187	Tola_2571
radical SAM domain-containing protein		ASA_1276	IYQ_14068	AHA_1290	HMPREF1171_00384	AcavA_010100006669	B565_2922	HMPREF1168_03788	HMPREF1170_01526	HMPREF1167_02642	HMPREF1169_00774	C12g0001
metallophosphoesterase		/	/	/	/	/	/	/	/	/	HMPREF1169_00775, HMPREF1169_00776	/	Pectobacterium sp. SCC3193	W5S_3430
hypothetical		/	/	/	/	/	/	/	HMPREF1170_01527	/	/	/	/
hypothetical		/	/	/	/	/	/	/	HMPREF1170_01528	/	/	/	/
hypothetical		/	/	/	/	/	/	/	HMPREF1170_01529	/	/	/	/
AraC family transcriptional regulator		/	/	/	HMPREF1171_00385	/	/	/	/	/	/	/	Pseudomonas mendocina DLHK
putative threonine efflux protein		/	/	/	HMPREF1171_00386	/	/	/	/	/	/	/	Pseudomonas sp. GM50	ZP_10648882.1|
short-chain dehydrogenase/reductase SDR		/	/	/	HMPREF1171_00387	/	/	/	/	/	/	/	Serratia proteamaculans 568	Spro_3866
aldehyde dehydrogenase		/	/	/	HMPREF1171_00388	/	/	/	/	/	/	/	Serratia proteamaculans 568	Spro_3867
AraC family transcriptional regulator		/	/	/	HMPREF1171_00389	/	/	/	/	/	/	/	Rhizobium sp. AP16	ZP_10535421.1
aminotransferase, class V		/	/	/	HMPREF1171_00390	/	/	/	/	/	/	/	Burkholderia ubonensis Bu	ZP_02377592.1
hypothetical		/	/	/	HMPREF1171_00391	/	/	/	/	/	/	/	Burkholderia ubonensis Bu	ZP_02377593.1
hypothetical		/	/	/	/	AcavA_010100006674	/	/	/	/	/	/	/
hypothetical		/	/	/	/	AcavA_010100006679	/	/	/	/	/	/	/
Fic protein family		/	/	/	/	/	B565_2921	/	/	/	/	/	Salmonella enterica subsp. enterica serovar Typhi str. J185	ZP_03376772.1
hypothetical		/	/	/	/	/	B565_2920	/	/	/	/	/	Selaginella moellendorffii	SELMODRAFT_423400
ea31, phage lambda		/	/	/	/	/	/	HMPREF1168_03787	/	/	/	/	Escherichia coli J53	EIE36248.1
ea59, phage Hau3 resistance protein		/	/	/	/	/	/	HMPREF1168_03786	/	/	/	/	Escherichia coli J53	EIE36247.1
deoxyguanosinetriphosphate triphosphohydrolase-like protein		/	/	/	/	/	/	/	/	HMPREF1167_02641	/	/	Shewanella pealeana ATCC 700345	Spea_2917
histidine acid phosphatase family protein		/	/	/	/	AcavA_010100018585	B565_2919	HMPREF1168_03785	HMPREF1170_01530	HMPREF1167_02640	HMPREF1169_00777	/	Marinomonas sp. MWYL1	Mmwyl1_0164
hypothetical		/	/	/	/	/	B565_2918	/	/	/	HMPREF1169_00778	/	Pectobacterium atrosepticum SCRI1043	ECA0430
hypothetical		/	/	/	/	/	B565_2917	/	/	/	HMPREF1169_00779	/	Pectobacterium atrosepticum SCRI1043	ECA0429
putative porin, outer membrane protein/peptidoglycan-associated (lipo)protein		/	/	/	/	/	B565_2916	/	/	/	HMPREF1169_00780	/	Pectobacterium atrosepticum SCRI1043	ECA0428
hypothetical		/	/	AHA_1291	/	/	/	/	/	/	/	/	Serratia sp. AS12	SerAS12_0297
hypothetical		/	/	AHA_1292	/	/	/	/	/	/	/	/	Clostridium sp. D5	HMPREF0240_02323
hypothetical		ASA_1277	/	/	/	/	/	/	/	/	/	/	/
hypothetical	frameshift due to 58 bp deletion, homologue to IYQ_14063 A salmonicida 01-B526	ASA_1278	IYQ_14063	/	/	/	/	/	/	/	/	/	Leptospira interrogans serovar Lai str. 56601	LA_1794
hypothetical		ASA_1279	IYQ_14058	/	/	/	/	/	/	/	/	/	Serratia odorifera 4Rx13	SOD_a01170
hypothetical		ASA_1280	IYQ_14053	/	/	/	/	/	HMPREF1170_01538	/	/	/	Yersinia kristensenii ATCC 33638	ykris0001_10790
hypothetical		/	/	/	/	AcavA_010100006688	/	/	/	/	/	/	Nitrosococcus halophilus Nc4	Nhal_0314
NACHT family-like NTPase		/	/	/	/	/	/	/	/	/	/	C11g0132	Shewanella baltica OS195	Sbal195_3798
hypothetical		ASA_1281	IYQ_14048	AHA_1293	/	AcavA_010100006693	/	/	HMPREF1170_01531	HMPREF1167_02639	/	C11g0131	/
Short-chain dehydrogenase/reductase SDR		/	/	/	/	/	B565_2913	HMPREF1168_03784	HMPREF1170_01539	HMPREF1167_02633	HMPREF1169_00783	/	Photobacterium profundum 3TCK	ZP_01220242.1
NodD transcription activator-related protein		/	/	/	/	/	B565_2912	HMPREF1168_03783	HMPREF1170_01540	HMPREF1167_02632	HMPREF1169_00784	/	Photobacterium profundum 3TCK	ZP_01220241.1
oxidoreductase, Gfo/Idh/MocA family		ASA_1282	IYQ_14043	AHA_1300	HMPREF1171_00398	AcavA_010100006698	B565_2911	HMPREF1168_03782	HMPREF1170_01541	HMPREF1167_02631	HMPREF1169_00785	C11g0128
hypothetical		/	/	/	/	/	/	/	/	/	/	C11g0127	/
crossover junction endodeoxyribonuclease RuvC		ASA_1283	IYQ_14038	AHA_1301	HMPREF1171_00399	AcavA_010100006703	B565_1180	HMPREF1168_02024	HMPREF1170_03297	HMPREF1167_00696	HMPREF1169_02504	C11g0126
aquaporin Z, transmembrane water channel		ASA_1284	IYQ_14033	AHA_1302	HMPREF1171_00400	AcavA_010100006708	B565_1292	HMPREF1168_02091	HMPREF1170_03198	HMPREF1167_00623	HMPREF1169_02388	C11g0125
transglycosylase SLT domain protein		ASA_1285	IYQ_14028	AHA_1303	HMPREF1171_00401	AcavA_010100006713	B565_1293	HMPREF1168_02092	HMPREF1170_03197	HMPREF1167_00622	HMPREF1169_02387	C11g0124
alpha-amylase, extracellular		ASA_1286	IYQ_14023	AHA_1304	HMPREF1171_00402	/	B565_1911	HMPREF1168_02784	HMPREF1170_02537, HMPREF1170_02538	HMPREF1167_01791	HMPREF1169_01821	C11g0123	Photobacterium profundum 3TCK	ZP_01222775.1
protease LasA		ASA_1287	IYQ_14018	AHA_1305	HMPREF1171_00403	/	/	/	/	/	/	C11g0122	Pseudomonas aeruginosa PAO1	CAA39397.1
acetyltransferase		ASA_1288	IYQ_14013	AHA_1306	HMPREF1171_00404	AcavA_010100006718	B565_1294	HMPREF1168_02093	HMPREF1170_03196	HMPREF1167_00621	HMPREF1169_02386	C11g0121
lipoprotein		ASA_1289	IYQ_14008	AHA_1307	HMPREF1171_00405	AcavA_010100006723	B565_1295	HMPREF1168_02094	HMPREF1170_03195	HMPREF1167_00620	HMPREF1169_02385	C11g0120
Phosphatidylserine/phosphatidylglycerophosphate/ cardiolipin synthase		ASA_1290	IYQ_14003	AHA_1308	HMPREF1171_00406	AcavA_010100006728	B565_1296	HMPREF1168_02095	HMPREF1170_03194	HMPREF1167_00619	HMPREF1169_02384	C11g0119
putative lipoprotein		ASA_1291	IYQ_13998	AHA_1309	HMPREF1171_00407	AcavA_010100006733	B565_1297	HMPREF1168_02096	HMPREF1170_03193	HMPREF1167_00618	HMPREF1169_02383	C11g0118
formyltetrahydrofolate deformylase		ASA_1292	IYQ_13993	AHA_1310	HMPREF1171_00408	AcavA_010100006738	B565_1298	HMPREF1168_02097	HMPREF1170_03192	HMPREF1167_00617	HMPREF1169_02382	C11g0117
hypothetical		/	/	/	/	/	/	/	/	/	/	C11g0116	/
hypothetical		/	IYQ_13988	/	/	/	/	/	/	/	/	/	Ralstonia solanacearum CMR15	homology to CBJ40868.1
3,4-dihydroxy-2-butanone 4-phosphate synthase		ASA_1293	IYQ_13983	AHA_1311	HMPREF1171_00409	AcavA_010100006743	B565_1299	HMPREF1168_02098	HMPREF1170_03191	HMPREF1167_00616	HMPREF1169_02381	C11g0115
outer membrane lipoprotein		ASA_1294	IYQ_13978	/	/	AcavA_010100006748	B565_1300	HMPREF1168_02099	HMPREF1170_03190	HMPREF1167_00615	HMPREF1169_02380	C11g0114	Shewanella halifaxensis HAW-EB4	Shal_1016
thioredoxin-like protein		ASA_1295	IYQ_13973	AHA_1312	HMPREF1171_00410	AcavA_010100006753	B565_1301	HMPREF1168_02100	HMPREF1170_03189	HMPREF1167_00614	HMPREF1169_02379	C11g0113
4'-phosphopantetheinyl transferase		ASA_1296	IYQ_13968	AHA_1313	HMPREF1171_00411	AcavA_010100006758	B565_1302	HMPREF1168_02101	HMPREF1170_03188	HMPREF1167_00613	HMPREF1169_02378	C11g0112
lipoprotein NlpC		ASA_1297	IYQ_13963	AHA_1314	HMPREF1171_00412	AcavA_010100006763	B565_1303	HMPREF1168_02102	HMPREF1170_03187	HMPREF1167_00612	HMPREF1169_02377	C11g0111
SAM-dependent methyltransferase,23S rRNA mA1618 methyltransferase		ASA_1298	IYQ_13958	AHA_1315	HMPREF1171_00413	AcavA_010100006768	B565_1304	HMPREF1168_02103	HMPREF1170_03186	HMPREF1167_00611	HMPREF1169_02376	C11g0110
hypothetical		/	/	/	/	AcavA_010100006773	/	/	/	/	/	/	/
acyl dehydratase, nodulation protein N		ASA_1299	IYQ_13953	AHA_1316	HMPREF1171_00414	AcavA_010100006778	B565_1305	HMPREF1168_02104	HMPREF1170_03185	HMPREF1167_00610	HMPREF1169_02375	C11g0109
Sodium-dependent transporter		/	/	/		/	B565_1306	HMPREF1168_02105	HMPREF1170_03184	HMPREF1167_00609	HMPREF1169_02374	/	Vibrio splendidus 12B01	ZP_00990037.1
hypothetical		ASA_1300	IYQ_13948	AHA_1317	HMPREF1171_00415	AcavA_010100006783	B565_1307	HMPREF1168_02106	HMPREF1170_03183	HMPREF1167_00608	HMPREF1169_02373	C11g0107 (fragment), C11g0108 (fragment)
hypothetical		ASA_1301	IYQ_13943	AHA_1318	HMPREF1171_00416	AcavA_010100006788	B565_1308	HMPREF1168_02107	HMPREF1170_03182	HMPREF1167_00607	HMPREF1169_02372	C11g0106
tRNA-Ser		ASA_1302	IYQ_t14585	AHA_1319	HMPREF1171_04463	AcavA_010100t06810	B565_t040	HMPREF1168_04161	?	?	?	?
YsrA, putative secretable repeat protein		/	/	/	homology to HMPREF1171_00998	AcavA_010100006793	/	/	/	/	/	/	Yersinia enterocolitica	pYe44492_007
hypothetical		/	/	/	/	AcavA_010100006798	/	/	/	/	/	/	Pseudomonas stutzeri ATCC 14405 = CCUG 16156	PstZobell_00712
methyl-accepting chemotaxis protein		/	/	/	/	AcavA_010100006803	/	/	/	/	/	/	Klebsiella pneumoniae subsp. pneumoniae HS11286	KPHS_p100380
heat shock protein 70, Dnak		/	/	/	/	AcavA_010100006810	/	/	/	/	/	/	Prevotella bryantii B14	ZP_07060744.1
hypothetical		/	/	/	/	AcavA_010100006815	/	/	/	/	/	/	/
histone family protein nucleoid-structuring protein H-NS		/	/	/	/	AcavA_010100006820	/	/	/	/	/	/	Pectobacterium wasabiae CFBP 3304	EJS93401.1
transposase, mutator type		/	/	/	/	AcavA_010100006825	/	/	/	/	/	/	Marinobacter aquaeolei VT8	Maqu_1721
hypothetical		/	/	/	/	/	/	/	/	/	/	C11g0105	Roseobacter sp. MED193	MED193_18614
major facilitator superfamily transporter		/	/	/	/	/	/	/	/	/	/	C11g0103 (fragment), C11g0104 (fragment)	Pseudomonas mendocina NK-01	MDS_1213
putative transposase tnpR391B		/	/	/	/	/	homologous to B565_1461	/	/	HMPREF1167_02397	/	/
putative transporter AmrB, hydrophobe/amphiphile efflux-1 (HAE1) family protein		/	/	AHA_1320	/	AcavA_010100005864	B565_1309	/	HMPREF1170_03181	HMPREF1167_02396	HMPREF1169_02371	C11g0102	Shewanella putrefaciens 200	Sput200_4300
acriflavin resistance protein		/	/	AHA_1321	/	AcavA_010100005869	B565_1310	/	HMPREF1170_03180	HMPREF1167_02395	HMPREF1169_02370	C11g0101	Shewanella putrefaciens 200	Sput200_4301
hypothetical		/	/	/	/	/	/	/	/	/	/	C11g0100	/
two-component response regulator		/	/	AHA_1322	/	AcavA_010100005874	B565_1311	/	HMPREF1170_03179	HMPREF1167_02394	HMPREF1169_02369	C11g0099	Shewanella putrefaciens 200	Sput200_4302
sensor histidine kinase		/	/	AHA_1323	/	AcavA_010100005879	B565_1312	/	HMPREF1170_03178	HMPREF1167_02393	HMPREF1169_02368	C11g0098	Shewanella putrefaciens 200	Sput200_4303
putative sulfate permease		/	/	/	HMPREF1171_00532	AcavA_010100005884	/	HMPREF1168_03574	/	HMPREF1167_02338	/	C10g0143	Providencia rettgeri	AAM08007.1
UspA domain-containing protein		/	/	/	/	/	/	HMPREF1168_03575	/	HMPREF1167_02339	/	/	Pseudomonas stutzeri LMG 11199T	PSTAB_0219
hypothetical		/	/	/	/	/	/	HMPREF1168_03576	/	/	/	/	/
quaternary ammonium compound-resistance protein QacE		/	/	AHA_1324	/	/	/	/	/	/	/	C11g0097	Klebsiella oxytoca 10-5246	HMPREF9690_00440
quaternary ammonium compound-resistance protein QacE		/	/	AHA_1325	/	/	/	/	/	/	/	C11g0096	Klebsiella oxytoca 10-5246	HMPREF9690_00441
hypothetical		/	/	AHA_1326	/	/	/	/	/	/	/	C11g0095	Klebsiella oxytoca 10-5246	HMPREF9690_00442
propanediol utilization		/	/	AHA_1327	/	/	/	/	/	/	/	C11g0094	Klebsiella oxytoca 10-5246	HMPREF9690_00443
bacterial microcompartments protein family		/	/	AHA_1328	/	/	/	/	/	/	/	C11g0093	Klebsiella oxytoca 10-5246	HMPREF9690_00444
benzylsuccinate synthase activating enzyme		/	/	AHA_1329	/	/	/	/	/	/	/	C11g0092	Klebsiella oxytoca 10-5246	HMPREF9690_00445
pyruvate formate-lyase		/	/	AHA_1330	/	/	/	/	/	/	/	C11g0091	Klebsiella oxytoca 10-5246	HMPREF9690_00446
alcohol dehydrogenase, iron-containing		/	/	AHA_1331	/	/	/	/	/	/	/	C11g0090	Klebsiella oxytoca 10-5246	HMPREF9690_00447
ethanolamine utilization protein EutN/carboxysome structural protein Ccml		/	/	AHA_1332	/	/	/	/	/	/	/	C11g0089	Klebsiella oxytoca 10-5246	HMPREF9690_00448
acetaldehyde dehydrogenase		/	/	AHA_1333	/	/	/	/	/	/	/	C11g0088	Klebsiella oxytoca 10-5246	HMPREF9690_00449
major carboxysome shell protein 1A		/	/	AHA_1334	/	/	/	/	/	/	/	C11g0087	Klebsiella oxytoca 10-5246	HMPREF9690_00450
bacterial microcompartments family protein		/	/	AHA_1335	/	/	/	/	/	/	/	C11g0086	Klebsiella oxytoca 10-5246	HMPREF9690_00451
Ethanolamine utilization polyhedral-body-like protein EutM		/	/	AHA_1336	/	/	/	/	/	/	/	C11g0085	Klebsiella oxytoca 10-5246	HMPREF9690_00452
hypothetical		/	/	AHA_1337	/	/	/	/	/	/	/	C11g0084	Klebsiella oxytoca 10-5246	HMPREF9690_00453
transcriptional regulatory protein		/	/	AHA_1338	/	/	/	/	/	/	/	C11g0083	Klebsiella oxytoca 10-5246	HMPREF9690_00454
transcriptional regulator, TetR family		/	/	AHA_1339	/	/	/	/	/	/	/	C11g0082	Klebsiella oxytoca 10-5246	HMPREF9690_00455
yfjL prophage protein		ASA_1303	IYQ_13938	/	/	/	/	/	/	/	/	/	Pseudomonas syringae pv. mori str. 301020	PSYMO_03313
IS630, ISAS4	intact, intergenic	ASA_1304	?	/	/	/	/	/	/	/	/	/
hypothetical		ASA_1305	IYQ_13933	/	/	/	/	/	/	/	/	/	Pectobacterium carotovorum subsp. brasiliensis PBR1692	PcarbP_010200018474
hypothetical	in frame TGA and interrupted by transposon complex	ASA_1306	/	/	/	/	/	/	/	/	/	/	Dickeya dadantii 3937	Dda3937_00827
transposase, ISAS9		ASA_1307	?	/	/	/	/	/	/	/	/	/
transposase, ISAS9		ASA_1308	?	/	/	/	/	/	/	/	/	/
transposase subunit 1, ISAS5		ASA_1309	?	/	/	/	/	/	/	/	/	/
transposase subunit 2, ISAS5		ASA_1310	?	/	/	/	/	/	/	/	/	/
hypothetical	in frame TGA and interrupted by transposon complex	ASA_1306	IYQ_19178	/	/	/	/	/	/	/	/	/	Dickeya dadantii 3937	Dda3937_00827
Rhs family protein		ASA_1311	IYQ_19173	/	/	/	/	/	/	/	/	/	Dickeya dadantii 3937	Dda3937_04312
hypothetical		ASA_1312	IYQ_19168	/	/	/	/	/	/	/	/	/	Erwinia pyrifoliae Ep1/96	EpC_08520
IS3-family transposase, ISAS6	programmed frameshift & frameshift due to 4 bp insertion	ASA_1313	?	/	/	/	/	/	/	/	/	/
hypothetical		/	IYQ_19151	/	/	/	/	/	/	/	/	/	/
hypothetical		ASA_1314	IYQ_19146	/	/	/	/	/	/	/	/	/	/
hypothetical		/	IYQ_19141	/	/	/	/	/	/	/	/	/	/
LysR family transcriptional regulator		/	/	/	/	AcavA_010100016253	/	/	/	/	/	/	Acidovorax citrulli AAC00-1	Aave_2782
phage integrase		/	/	/	HMPREF1171_00420	/	/	/	/	/	/	/	Escherichia coli E24377A	EcE24377A_0292
hypothetical		/	/	/	HMPREF1171_00421	/	/	/	/	/	/	/	/
hypothetical		/	/	/	HMPREF1171_00422	/	/	/	/	/	/	/	/
Toprim sub domain-containing protein		/	/	/	HMPREF1171_00423	/	/	/	/	/	/	/	Burkholderia sp. CCGE1001	BC1001_1781
[truncated: 6,262 more rows]
[truncated: 1 more columns]
