# Supplementary material for: Clustering subspecies of Aeromonas salmonicida using IS630 typing
Source: BMC Microbiol. 2013 Feb 13;13:36. doi: 10.1186/1471-2180-13-36 (PMC3608246; doi:10.1186/1471-2180-13-36)
Supplement: Additional file 3: Table S3 — Detail of loci corresponding to transposons in Aeromonas sp. [file 1471-2180-13-36-S3.xls]

## Sheet: Aeromonas IS Loci
IS element	Locus A449		Sequences	IS unit	01-B526		Locus A. hydrophila ATCC 7966		Locus A. hydrophila SSU		Locus A caviae Ae38		Locus A. veronii B565		Locus A. veronii AMC34		Locus A. veronii AMC35		Locus A. veronii AER39		Locus A. veronii AER397		Locus A. aquarorium AAK
IS630			38	38
ISAs4	ASA_0160								HMPREF1171_02530		AcavA_010100020877
	ASA_0450
	ASA_0524
	ASA_1023
	ASA_1046
	ASA_1109
	ASA_1182
	ASA_1304
	ASA_1386
	ASA_1400
	ASA_1421
	ASA_1470
	ASA_1616
	ASA_1653
	ASA_1758
	ASA_1780
	ASA_1872
	ASA_1925
	266bp fragment between ASA_2114 et ASA_2115
	ASA_2141
	ASA_2237
	ASA_2252
	ASA_2478
	ASA_2512
	ASA_2837
	ASA_2852
	ASA_3034
	ASA_3037
	ASA_3080
	ASA_3458
	ASA_3518
	ASA_3543
	ASA_3677
	ASA_3873
	ASA_4327
	ASA_P5G010
	ASA_P5G093
	ASA_P5G099
IS3			28	14
ISAs7	ASA_0065	ASA_0066				IYQ_22505						AcavA_010100004137				HMPREF1168_02123
	ASA_0378	ASA_0377				IYQ_23584									HMPREF1168_02665	HMPREF1168_02666
	ASA_0451	ASA_0452				IYQ_00035
	ASA_1164	ASA_1165
	ASA_1454	ASA_1455
	ASA_2116	ASA_2115
	ASA_2125	ASA_2124
	ASA_2130	ASA_2129
	ASA_2222	ASA_2223
	ASA_2831	ASA_2832				IYQ_22865					AcavA_010100004142	AcavA_010100004137
	ASA_2925	ASA_2926
	ASA_4338	ASA_4337
	ASA_P5G115	ASA_P5G116
	ASA_P5G155	ASA_P5G154
ISAs5	Subunit 1	Subunit 2	23	12
	ASA_0060	ASA_0061									AcavA_010100007817	AcavA_010100007822			HMPREF1168_03275	HMPREF1168_03274
	ASA_1047	ASA_1048													HMPREF1168_02475	HMPREF1168_02476
	ASA_1309	ASA_1310
	ASA_1463	ASA_1464
	ASA_2017	ASA_2016
	ASA_2840	ASA_2839
	ASA_4053	ASA_4054
	ASA_4330	ASA_4329
	ASA_P4G001	ASA_P4G002
	ASA_P5G148	ASA_P5G149
	ASA_P5G092	ASA_P5G091
	ASA_P4G085
IS3
ISAs6	ASA_0534		7	7	IYQ_23772				HMPREF1171_00332, HMPREF1171_00333				B565_2774, fragment				HMPREF1170_02374, HMPREF1170_02375		HMPREF1167_02500		HMPREF1169_01434, HMPREF1169_01435		C1g0666
	ASA_1313				IYQ_23784								B565_p008				HMPREF1170_02607	HMPREF1170_02608	HMPREF1167_02181		HMPREF1169_01589, HMPREF1169_01590		C12g0216 (fragment), C12g0217 (fragment)
	ASA_1401				IYQ_00045								B565_p006				HMPREF1170_02121, HMPREF1170_02122		HMPREF1167_02183		HMPREF1169_00924		C33g0078, C33g0077
	ASA_1678																HMPREF1170_02144, HMPREF1170_02143
	ASA_2482																HMPREF1170_01683
	ASA_2548
	ASA_2935
IS256			6	6
ISAs11	ASA_3009				IYQ_23696										HMPREF1168_01719
	ASA_2126a (partial)
	ASA_1164a (partial)
	ASA_P5G006
	ASA_P5G044
	ASA_P5G090
IS30			5	5
ISAs2	ASA_1564										AcavA_010100007847
	ASA_2569										AcavA_010100020532
	ASA_4275
	ASA_P4G039
	ASA_P4G054
IS3/IS911			8	4
ISAs9	ASA_0058	ASA_0059
	ASA_1308	ASA_1307
	ASA_4331	ASA_4332
	ASA_P4G084	ASA_P4G083
ISAs8	InsB	InsA	7	4
	ASA_0144	ASA_0145
	ASA_2454	ASA_2455
	ASA_2481
	ASA_3991	ASA_3992
IS4	ASA_0455		2	1							AcavA_010100013854
ISPs1, IS5 family	ASA_0456										AcavA_010100013859
TniR									HMPREF1171_02516
TniC	ASA_1042		4	1
TniA	ASA_1043								HMPREF1171_02520
TniB	ASA_1044								HMPREF1171_02518, HMPREF1171_02519														C28g0074
TniQ	ASA_1045								HMPREF1171_02517
IS903	ASA_2472		1	1
IS200	ASA_3032		1	1													HMPREF1170_01648		HMPREF1167_02527
ISDvu4, tnpA1	ASA_3081		1	1	IYQ_06263						AcavA_010100015569		B565_2551		HMPREF1168_03179		HMPREF1170_01908,HMPREF1170_01909 partial, HMPREF1170_01911		HMPREF1167_00606		HMPREF1169_01151		C12g0067
																							C12g0211
																							C26g0107
																							C34g0057
											AcavA_010100011781												C6g0183 (fragment), C6g0184 (fragment)
TnsE	ASA_4335		5	1	IYQ_19776
TnsD	ASA_4336				IYQ_19771, IYQ_19766
TnsB	ASA_4339
TnsC	ASA_4340				IYQ_19751
TnsA	ASA_4341				IYQ_19746
ISRSB101, IS4 family	ASA_P5G007		1	1	IYQ_23070
IS116/IS110/IS902	ASA_P5G047		3	3									B565_2198
	ASA_P5G100				IYQ_23716, partial, IYQ_23711, partial								B565_1460				HMPREF1170_02256		HMPREF1167_02182		HMPREF1169_01473
	ASA_P5G122												B565_2080								HMPREF1169_01596
InsH, IS5 family	ASA_P5G086		1	1					HMPREF1171_02531
IS30, ISAs10	ASA_P5G094a		2	2
	ASA_P5G101
TniR resolvase	ASA_P5G160		1	1
Tn5045	ASA_P5G124		2	2
	ASA_P5G127
transposase IS4 family protein	ASA_P4G151		2	2							AcavA_010100020857		B565_3134
ISSpu3	ASA_P4G164
ISSod7															HMPREF1168_00829
															HMPREF1168_02199
															HMPREF1168_03543
															HMPREF1168_03822
ISXo2									HMPREF1171_01652		AcavA_08558				HMPREF1168_02467
															HMPREF1168_03308
integrase core domain protein																					HMPREF1169_03986
IS3 family transposase A											AcavA_010100018611, AcavA_18616		B565_0412	B565_0411			HMPREF1170_02253	HMPREF1170_02252	HMPREF1167_00052	HMPREF1167_00053	HMPREF1169_00822	HMPREF1169_00821
												AcavA_010100003070	B565_1597	B565_1598					HMPREF1167_00181	HMPREF1167_00182	HMPREF1169_01470	HMPREF1169_01469
											AcavA_010100002440		B565_1827	B565_1826					HMPREF1167_00380	HMPREF1167_00379	HMPREF1169_01864	HMPREF1169_01865
													B565_1867	B565_1866					HMPREF1167_00596	HMPREF1167_00597	HMPREF1169_01904	HMPREF1169_01905
													B565_2202	B565_2203					HMPREF1167_00982	HMPREF1167_00983	HMPREF1169_02082	HMPREF1169_02081
													B565_2874	B565_2875					HMPREF1167_01531		HMPREF1169_03271	HMPREF1169_03272
													B565_0412						HMPREF1167_01916	HMPREF1167_01917
													B565_1597						HMPREF1167_02137, HMPREF1167_02136	HMPREF1167_02135
																			HMPREF1167_02569	HMPREF1167_02568
																			HMPREF1167_02651	HMPREF1167_02652
																			HMPREF1167_02692	HMPREF1167_02691
																			HMPREF1167_03604	HMPREF1167_03602 (partial), HMPREF1167_03603 (partial)
																			HMPREF1167_03667	HMPREF1167_03666
																				HMPREF1167_00076, partial
transposase, mutator type											AcavA_010100006825
IS903 transposase											AcavA_010100012744		B565_1461	B565_1460	HMPREF1168_02897		HMPREF1170_03029	HMPREF1170_03030	HMPREF1167_02397		HMPREF1169_02220	HMPREF1169_02221	C33g0094
IS4 family											AcavA_010100014282		B565_2082	B565_2081	HMPREF1168_01718, HMPREF1168_01717		HMPREF1170_02254	HMPREF1170_02255			HMPREF1169_01471	HMPREF1169_01472
tnpR391B													B565_2199	B565_2200							HMPREF1169_01594	HMPREF1169_01595
transposase							AHA_2890				AcavA_14689								HMPREF1167_02080
							AHA_2232												HMPREF1167_03566				C28g0058
																			HMPREF1167_03583, HMPREF1167_03584
																			HMPREF1167_02388
																			HMPREF1167_00381
transposase IS4 family											AcavA_010100020772, AcavA_010100020782
IS600					IYQ_22870						AcavA_010100020777
Integrase catalytic region
Mu transposase									HMPREF1171_01590						HMPREF1168_00789
prophage MuSo2, DNA transposition protein									HMPREF1171_01589						HMPREF1168_00788
IS2 InsC											AcavA_010100014262	AcavA_010100001056	B565_2206				HMPREF1170_02249				HMPREF1169_01466
IS2 InsD					IYQ_22840						AcavA_010100014267		B565_2205				HMPREF1170_02250				HMPREF1169_01467
IS4 transposase; KpLE2 phage-like element					IYQ_23085						AcavA_010100020852						HMPREF1170_02258				HMPREF1169_01475
transposase for insertion sequence element IS1660					IYQ_21875
IS609											AcavA_010100010853
IS4 family											AcavA_010100010303
											AcavA_010100020467
prophage MuMc02, transposase A											AcavA_010100009143		B565_1245		HMPREF1168_02457, HMPREF1168_02458						HMPREF1169_02440
													B565_1755
IS200 ORFA, B											AcavA_010100009398	AcavA_010100009403
ISxac2 transposase											AcavA_010100019104, AcavA_010100019094						HMPREF1170_03265						C33g0083, C33g0084
transposase IS3/IS911 family protein
Transposase (11)																							C33g0087
Transposase IS200-family													B565_0079		HMPREF1168_00977						HMPREF1169_03600
ISSod9					IYQ_22835																		C28g0059
																							C28g0066
Tn4653 resolvase, resolvase for Tn21																							C28g0067, C28g0068
IstB											AcavA_010100016315
InsI, transposase for IS30					IYQ_22875
					IYQ_22555
IS66 family element											AcavA_010100020567
											AcavA_010100020572
Total A449 IS sequences			148
Total A449 IS630 sequences			38
Total A449 IS sequences without IS630			110
Total A449 IS associated to IS630			57
					%
Total A449 IS units				108	100
Total A449 IS630 units				38	35.1852
Total A449 IS units without IS630				70	64.8148
Total A449 IS units associated to IS630				34	31.4815

## Sheet: Total Aeromonas IS units
		A. salmonicida	A. hydrophila		A. caviae	A. veronii					A. aquarorium
IS element (complete or partiel)	IS element (complete or partiel units)	A449	ATCC 7966	SSU	Ae38	B565	AMC34	AMC35	AER39	AER397	AAK
IS630 (ISAs4)	IS630 (ISAs4) [ASA_0160]	38	0	1	1	0	0	0	0	0	0
IS3 (ISAs7)	IS3 (ISAs7) [ASA_0065/ASA_0066]	14	0	0	1	0	2	0	0	0	0
ISAs5	ISAs5 [ASA_0060/ASA_0061]	12	0	0	1	0	2	0	0	0	0
IS3 (ISAs6)	IS3 (ISAs6) [ASA_0534]	7	0	1	0	3	0	5	3	3	3
IS256 (ISAs11)	IS256 (ISAs11) [ASA_3009]	6	0	0	0	0	1	0	0	0	0
IS30 (ISAs2)	IS30 (ISAs2) [ASA_1564]	5	0	0	2	0	0	0	0	0	0
IS3/IS911 (ISAs9)	IS3/IS911 (ISAs9) [ASA_0058/ASA_0059]	4	0	0	0	0	0	0	0	0	0
InsA/B (ISAs8)	InsA/B (ISAs8) [ASA_0144/ASA_0145]	4	0	0	0	0	0	0	0	0	0
IS116/IS110/IS902	IS116/IS110/IS902 [ASA_P5G047]	3	0	0	0	3	0	1	1	2	0
IS30, ISAs10	IS30, ISAs10 [ASA_P5G101]	2	0	0	0	0	0	0	0	0	0
Tn5045	Tn5045 [ASA_P5G124]	2	0	0	0	0	0	0	0	0	0
ISSpu3, IS4	ISSpu3, IS4 [ASA_P4G151]	2	0	0	1	1	0	0	0	0	0
IS4/ISPs1, IS5	IS4/ISPs1, IS5 [ASA_0455/ASA_0456]	1	0	0	1	0	0	0	0	0	0
TniA/B/C/Q/R	TniA/B/C/Q/R [ASA_1042/ASA_1043/ASA_1044/ASA_1045]	1	0	1	0	0	0	0	0	0	1
IS903	IS903 [ASA_2472]	1	0	0	0	0	0	0	0	0	0
IS200	IS200 [ASA_3032]	1	0	0	0	0	0	1	1	0	0
ISDvu4, tnpA1	ISDvu4, tnpA1 [ASA_3081]	1	0	0	1	1	1	1	1	1	5
TnsA/B/C/D/E	TnsA/B/C/D/E [ASA_4335/ASA_4336/ASA_4339/ASA_4340/ASA_4341]	1	0	0	0	0	0	0	0	0	0
ISRSB101, IS4	ISRSB101, IS4 [ASA_P5G007]	1	0	0	0	0	0	0	0	0	0
InsH, IS5	InsH, IS5 [ASA_P5G086]	1	0	1	0	0	0	0	0	0	0
TniR resolvase	TniR resolvase [ASA_P5G160]	1	0	0	0	0	0	0	0	0	0
ISSod7	ISSod7 [HMPREF1168_00829]	0	0	0	0	0	4	0	0	0	0
ISXo2	ISXo2 [HMPREF1171_01652]	0	0	1	1	0	2	0	0	0	0
IS3 TnpA	IS3 TnpA [B565_0411/B565_0412]	0	0	0	3	8	0	1	14	6	0
transposase, mutator type	transposase, mutator type	0	0	0	1	0	0	0	0	0	0
IS903, IS4, tnpR391B	IS903, IS4, tnpR391B [B565_1461]	0	0	0	2	3	2	2	1	3	1
Transposase	Transposase [AHA_2890]	0	2	0	1	0	0	0	5	0	1
IS4	IS4 [AcavA_010100020772, AcavA_01010002078]	0	0	0	1	0	0	0	0	0	0
IS600	IS600 [AcavA_010100020777]	0	0	0	1	0	0	0	0	0	0
prophage MuSo	prophage MuSo [HMPREF1171_01589/HMPREF1171_01590]	0	0	1	0	0	1	0	0	0	0
InsC/D IS2	InsC/D IS2 [B565_2205/B565_2206]	0	0	0	2	2	0	2	0	2	0
KpLE2 phage-like element	KpLE2 phage-like element [AcavA_010100020852]	0	0	0	1	0	0	1	0	1	0
IS609	IS609 [AcavA_010100010853]	0	0	0	1	0	0	0	0	0	0
IS4	IS4 [AcavA_010100010303]	0	0	0	2	0	0	0	0	0	0
prophage MuMc02	prophage MuMc02 [AcavA_010100009143]	0	0	0	1	2	1	1	0	1	0
IS200 A/B	IS200 A/B [AcavA_010100009398/AcavA_010100009403]	0	0	0	1	0	0	0	0	0	0
ISxac2 IS3/IS911	ISxac2 IS3/IS911 [HMPREF1170_03265]	0	0	0	1	0	0	1	0	0	1
Transposase (11)	Transposase (11)	0	0	0	0	0	0	0	0	0	1
IS200	IS200 [B565_0079]	0	0	0	0	1	1	0	0	1	0
ISSod9	ISSod9 [IYQ_22835]	0	0	0	0	0	0	0	0	0	2
Tn4653 resolvase for Tn21	Tn4653 resolvase for Tn21 [C28g0067, C28g0068]	0	0	0	0	0	0	0	0	0	1
IstB	IstB [AcavA_010100016315]	0	0	0	1	0	0	0	0	0	0
IS66	IS66 [AcavA_010100020567, AcavA_010100020572]	0	0	0	1	0	0	0	0	0	0
InsI	InsI, transposase for IS30 [IYQ_22875]	0	0	0	0	0	0	0	0	0	0
	Total	108	2	6	29	24	17	16	26	20	16
